# Supplementary material for: Rumen metagenome profiles are heritable and rank the New Zealand national sheep flock for enteric methane emissions
Source: Genet Sel Evol. 2025 May 27;57:25. doi: 10.1186/s12711-025-00973-3 (PMC12117806; doi:10.1186/s12711-025-00973-3)
Supplement: Supplementary file 3 — Additional file 3: Table S1. Description of the subsets used for cross-validation (CV) prediction. [file 12711_2025_973_MOESM3_ESM.csv]

CVfold	Flock	YOB	N
1	2	2020	117
1	2	2021	323
2	1	2014	142
2	1	2015	152
2	1	2016	159
3	1	2020	502
4	1	2021	384
5	1	2018	188
5	1	2019	172
6	6	2018	161
6	6	2019	168
6	7	2018	81
7	5	2020	148
7	8	2020	250
8	3	2014	95
8	3	2015	96
8	3	2016	57
8	3	2019	76
9	3	2020	260
9	3	2021	264
10	4	2020	236
10	4	2021	90
11	2	2014	65
11	2	2015	149
11	2	2016	149
11	2	2019	101
