# Supplementary material for: Rumen metagenome profiles are heritable and rank the New Zealand national sheep flock for enteric methane emissions
Source: Genet Sel Evol. 2025 May 27;57:25. doi: 10.1186/s12711-025-00973-3 (PMC12117806; doi:10.1186/s12711-025-00973-3)
Supplement: Supplementary file 4 — Additional file 4: Table S2. Accuracy and regression slope of predicting liveweight and PAC methane traits from host genomics and the RMC profiles. [file 12711_2025_973_MOESM4_ESM.csv]

				Accuracy		Regression Slope
Trait	Set	Group	N	Metagenome	Genome	Metagenome	Genome
LW8	FP	1	382	0.363	0.238	1.597	1.175
LW8	FP	2	264	0.41	0.423	1.471	1.827
LW8	FP	3	323	0.111	0.209	0.342	0.878
LW8	FP	4	90	0.193	0.168	0.829	1.051
LW8	FP	Total	1059	0.283 (0.068)	0.269 (0.045)	1.117 (0.307)	1.237 (0.185)
LW8	CV	1	440	0.137	0.166	0.371	0.599
LW8	CV	2	453	0.173	0.229	0.559	0.63
LW8	CV	3	498	0.28	0.202	0.972	0.941
LW8	CV	4	382	0.364	0.237	1.523	1.094
LW8	CV	5	358	0.276	0.205	1.808	0.895
LW8	CV	6	407	0.125	0.101	0.492	0.579
LW8	CV	7	398	0.102	0.163	0.394	0.823
LW8	CV	8	324	0.196	0.128	0.604	0.474
LW8	CV	9	524	0.397	0.15	1.781	0.982
LW8	CV	10	326	0.027	0.093	0.066	0.411
LW8	CV	11	464	0.226	0.271	0.781	1.005
LW8	CV	Total	4574	0.217 (0.033)	0.18 (0.016)	0.874 (0.171)	0.784 (0.064)
CH4 (g/d)	FP	1	376	0.413	0.211	1.01	1.108
CH4 (g/d)	FP	2	264	0.579	0.531	0.713	0.873
CH4 (g/d)	FP	3	323	0.434	0.075	0.646	0.309
CH4 (g/d)	FP	4	90	0.3	0.065	0.641	0.279
CH4 (g/d)	FP	Total	1053	0.451 (0.037)	0.237 (0.091)	0.792 (0.093)	0.733 (0.194)
CH4 (g/d)	CV	1	440	0.412	0.146	0.721	0.577
CH4 (g/d)	CV	2	445	0.302	0.083	0.724	0.352
CH4 (g/d)	CV	3	500	0.381	0.059	0.967	0.314
CH4 (g/d)	CV	4	376	0.427	0.203	1.089	1.056
CH4 (g/d)	CV	5	355	0.351	0.156	1.278	0.872
CH4 (g/d)	CV	6	410	0.361	0.107	0.944	0.876
CH4 (g/d)	CV	7	395	0.33	0.15	0.666	0.749
CH4 (g/d)	CV	8	312	0.517	0.35	1.265	1.742
CH4 (g/d)	CV	9	524	0.557	0.419	1.054	1.085
CH4 (g/d)	CV	10	325	0.27	0.077	0.516	0.459
CH4 (g/d)	CV	11	450	0.41	0.166	1.45	1.506
CH4 (g/d)	CV	Total	4532	0.396 (0.026)	0.175 (0.036)	0.972 (0.08)	0.854 (0.129)
CH4Ratio	FP	1	376	0.34	0.213	0.85	0.9
CH4Ratio	FP	2	264	0.575	0.635	1.071	0.951
CH4Ratio	FP	3	323	0.258	0.151	0.456	0.426
CH4Ratio	FP	4	90	0.224	0.11	0.498	0.397
CH4Ratio	FP	Total	1053	0.364 (0.064)	0.291 (0.101)	0.755 (0.128)	0.724 (0.128)
CH4Ratio	CV	1	440	0.34	0.247	0.665	0.711
CH4Ratio	CV	2	445	0.299	0.107	0.79	0.449
CH4Ratio	CV	3	500	0.329	0.126	0.755	0.486
CH4Ratio	CV	4	376	0.334	0.228	0.85	1.007
CH4Ratio	CV	5	355	0.266	0.243	0.916	1.002
CH4Ratio	CV	6	410	0.285	0.048	0.786	0.261
CH4Ratio	CV	7	395	0.206	0.202	0.467	0.769
CH4Ratio	CV	8	312	0.47	0.472	1.299	1.341
CH4Ratio	CV	9	524	0.569	0.611	1.538	1.107
CH4Ratio	CV	10	325	0.383	0.16	0.899	0.905
CH4Ratio	CV	11	450	0.343	0.146	1.23	0.891
CH4Ratio	CV	Total	4532	0.351 (0.031)	0.237 (0.053)	0.933 (0.098)	0.793 (0.09)
CO2 (g/d)	FP	1	383	0.096	0.26	0.954	1.423
CO2 (g/d)	FP	2	264	0.048	0.412	0.611	1.333
CO2 (g/d)	FP	3	323	0.151	0.249	1.669	1.436
CO2 (g/d)	FP	4	90	0.105	0.108	1.032	0.724
CO2 (g/d)	FP	Total	1060	0.101 (0.02)	0.282 (0.038)	1.093 (0.219)	1.345 (0.066)
CO2 (g/d)	CV	1	440	0.124	0.204	1.278	1.017
CO2 (g/d)	CV	2	445	0	0.217	-0.002	0.645
CO2 (g/d)	CV	3	502	0.136	0.18	1.137	0.688
CO2 (g/d)	CV	4	383	0.091	0.253	0.784	1.218
CO2 (g/d)	CV	5	358	0.076	0.268	0.943	1.268
CO2 (g/d)	CV	6	410	0.12	0.098	1.006	0.432
CO2 (g/d)	CV	7	395	0.151	0.148	1.54	0.704
CO2 (g/d)	CV	8	315	0.148	0.331	1.66	0.953
CO2 (g/d)	CV	9	524	-0.004	0.393	-0.05	1.127
CO2 (g/d)	CV	10	325	-0.001	0.066	-0.006	0.404
CO2 (g/d)	CV	11	458	0.007	0.177	0.073	0.912
CO2 (g/d)	CV	Total	4555	0.075 (0.019)	0.215 (0.028)	0.729 (0.187)	0.855 (0.082)
