# Supplementary material for: Rumen metagenome profiles are heritable and rank the New Zealand national sheep flock for enteric methane emissions
Source: Genet Sel Evol. 2025 May 27;57:25. doi: 10.1186/s12711-025-00973-3 (PMC12117806; doi:10.1186/s12711-025-00973-3)
Supplement: Supplementary file 6 — Additional file 6: Table S3. Rumen sample metadata. [file 12711_2025_973_MOESM6_ESM.csv]

BioProjectID	sample_name	library_ID	Flock	YOB	Sex	SAMPLEDATE	PRES_METHOD	Flowcell	Library	sequencing_platform
PRJNA859547	B70370	964422	1	2014	F	23/01/2015	Frozen	CDRFRANXX	SQ1048	hiseq
PRJNA859547	B70371	962365	1	2014	F	23/01/2015	Frozen	CDR6TANXX	SQ1020	hiseq
PRJNA859547	B70372	962640	1	2014	F	23/01/2015	Frozen	CDR65ANXX	SQ1036	hiseq
PRJNA859547	B70373	962366	1	2014	F	23/01/2015	Frozen	CDR6TANXX	SQ1020	hiseq
PRJNA859547	B70374	964483	1	2014	F	23/01/2015	Frozen	CDRFRANXX	SQ1048	hiseq
PRJNA859547	B70375	964417	1	2014	F	23/01/2015	Frozen	CDRFRANXX	SQ1048	hiseq
PRJNA859547	B70376	962367	1	2014	F	23/01/2015	Frozen	CDR6TANXX	SQ1020	hiseq
PRJNA859547	B70377	963046	1	2014	F	23/01/2015	Frozen	CDR65ANXX	SQ1037	hiseq
PRJNA859547	B70378	963289	1	2014	F	23/01/2015	Frozen	CDR65ANXX	SQ1038	hiseq
PRJNA859547	B70379	963011	1	2014	F	23/01/2015	Frozen	CDR65ANXX	SQ1037	hiseq
PRJNA859547	B70380	963256	1	2014	F	23/01/2015	Frozen	CDR65ANXX	SQ1037	hiseq
PRJNA859547	B70381	963302	1	2014	F	23/01/2015	Frozen	CDR65ANXX	SQ1038	hiseq
PRJNA859547	B70382	964466	1	2014	F	23/01/2015	Frozen	CDRFRANXX	SQ1048	hiseq
PRJNA859547	B70383	964444	1	2014	F	23/01/2015	Frozen	CDRFRANXX	SQ1048	hiseq
PRJNA859547	B70384	964476	1	2014	F	23/01/2015	Frozen	CDRFRANXX	SQ1048	hiseq
PRJNA859547	B70385	964482	1	2014	F	23/01/2015	Frozen	CDRFRANXX	SQ1048	hiseq
PRJNA859547	B70386	964432	1	2014	F	23/01/2015	Frozen	CDRFRANXX	SQ1048	hiseq
PRJNA859547	B70387	964461	1	2014	F	23/01/2015	Frozen	CDRFRANXX	SQ1048	hiseq
PRJNA859547	B70389	962778	1	2014	F	23/01/2015	Frozen	CDR65ANXX	SQ1036	hiseq
PRJNA859547	B70390	963081	1	2014	F	23/01/2015	Frozen	CDR65ANXX	SQ1037	hiseq
PRJNA859547	B70391	962836	1	2014	F	23/01/2015	Frozen	CDR65ANXX	SQ1036	hiseq
PRJNA859547	B70392	962848	1	2014	F	23/01/2015	Frozen	CDR65ANXX	SQ1036	hiseq
PRJNA859547	B70393	964574	1	2014	F	23/01/2015	Frozen	CDRFRANXX	SQ1048	hiseq
PRJNA859547	B70394	962824	1	2014	F	23/01/2015	Frozen	CDR65ANXX	SQ1036	hiseq
PRJNA859547	B70395	962743	1	2014	F	23/01/2015	Frozen	CDR65ANXX	SQ1036	hiseq
PRJNA859547	B70396	962917	1	2014	F	23/01/2015	Frozen	CDR65ANXX	SQ1037	hiseq
PRJNA859547	B70397	963151	1	2014	F	23/01/2015	Frozen	CDR65ANXX	SQ1037	hiseq
PRJNA859547	B70398	962884	1	2014	F	23/01/2015	Frozen	CDR65ANXX	SQ1036	hiseq
PRJNA859547	B70399	964581	1	2014	F	23/01/2015	Frozen	CDRFRANXX	SQ1048	hiseq
PRJNA859547	B70400	963023	1	2014	F	23/01/2015	Frozen	CDR65ANXX	SQ1037	hiseq
PRJNA859547	B70401	963278	1	2014	F	23/01/2015	Frozen	CDR65ANXX	SQ1037	hiseq
PRJNA859547	B70402	963290	1	2014	F	23/01/2015	Frozen	CDR65ANXX	SQ1038	hiseq
PRJNA859547	B70403	964530	1	2014	F	23/01/2015	Frozen	CDRFRANXX	SQ1048	hiseq
PRJNA859547	B70404	963174	1	2014	F	23/01/2015	Frozen	CDR65ANXX	SQ1037	hiseq
PRJNA859547	B70405	963197	1	2014	F	23/01/2015	Frozen	CDR65ANXX	SQ1037	hiseq
PRJNA859547	B70406	962641	1	2014	F	23/01/2015	Frozen	CDR65ANXX	SQ1036	hiseq
PRJNA859547	B70407	962457	1	2014	F	23/01/2015	Frozen	CDR6TANXX	SQ1020	hiseq
PRJNA859547	B70408	964548	1	2014	F	23/01/2015	Frozen	CDRFRANXX	SQ1048	hiseq
PRJNA859547	B70409	964544	1	2014	F	23/01/2015	Frozen	CDRFRANXX	SQ1048	hiseq
PRJNA859547	B70410	962813	1	2014	F	23/01/2015	Frozen	CDR65ANXX	SQ1036	hiseq
PRJNA859547	B70411	964521	1	2014	F	23/01/2015	Frozen	CE499ANXX	SQ1174	hiseq
PRJNA859547	B70412	964543	1	2014	F	23/01/2015	Frozen	CDRFRANXX	SQ1048	hiseq
PRJNA859547	B70413	962458	1	2014	F	23/01/2015	Frozen	CDR6TANXX	SQ1020	hiseq
PRJNA859547	B70414	962732	1	2014	F	23/01/2015	Frozen	CDR65ANXX	SQ1036	hiseq
PRJNA859547	B70415	962551	1	2014	F	23/01/2015	Frozen	CDR65ANXX	SQ1036	hiseq
PRJNA859547	B70416	963382	1	2014	F	23/01/2015	Frozen	CDR65ANXX	SQ1038	hiseq
PRJNA859547	B70417	964568	1	2014	F	23/01/2015	Frozen	CDRFRANXX	SQ1048	hiseq
PRJNA859547	B70418	964585	1	2014	F	23/01/2015	Frozen	CDRFRANXX	SQ1048	hiseq
PRJNA859547	B70419	964565	1	2014	F	23/01/2015	Frozen	CDRFRANXX	SQ1048	hiseq
PRJNA859547	B70420	964499	1	2014	F	23/01/2015	Frozen	CDRFRANXX	SQ1048	hiseq
PRJNA859547	B70422	962976	1	2014	F	23/01/2015	Frozen	CDR65ANXX	SQ1037	hiseq
PRJNA859547	B70423	964591	1	2014	F	23/01/2015	Frozen	CDRFRANXX	SQ1048	hiseq
PRJNA859547	B70424	962368	1	2014	F	23/01/2015	Frozen	CDR6TANXX	SQ1020	hiseq
PRJNA859547	B70425	964563	1	2014	F	23/01/2015	Frozen	CDRFRANXX	SQ1048	hiseq
PRJNA859547	B70426	963069	1	2014	F	23/01/2015	Frozen	CDR65ANXX	SQ1037	hiseq
PRJNA859547	B70427	962954	1	2014	F	23/01/2015	Frozen	CDR65ANXX	SQ1037	hiseq
PRJNA859547	B70428	963115	1	2014	F	23/01/2015	Frozen	CDR65ANXX	SQ1037	hiseq
PRJNA859547	B70429	963035	1	2014	F	23/01/2015	Frozen	CDR65ANXX	SQ1037	hiseq
PRJNA859547	B70430	964545	1	2014	F	23/01/2015	Frozen	CDRFRANXX	SQ1048	hiseq
PRJNA859547	B70431	963233	1	2014	F	23/01/2015	Frozen	CDR65ANXX	SQ1037	hiseq
PRJNA859547	B70432	963163	1	2014	F	23/01/2015	Frozen	CDR65ANXX	SQ1037	hiseq
PRJNA859547	B70433	964532	1	2014	F	23/01/2015	Frozen	CDRFRANXX	SQ1048	hiseq
PRJNA859547	B70434	962459	1	2014	F	23/01/2015	Frozen	CDR6TANXX	SQ1020	hiseq
PRJNA859547	B70435	963383	1	2014	F	23/01/2015	Frozen	CDR65ANXX	SQ1038	hiseq
PRJNA859547	B70436	963268	1	2014	F	23/01/2015	Frozen	CDR65ANXX	SQ1037	hiseq
PRJNA859547	B70437	962369	1	2014	F	23/01/2015	Frozen	CDR6TANXX	SQ1020	hiseq
PRJNA859547	B70438	962895	1	2014	F	23/01/2015	Frozen	CDR65ANXX	SQ1036	hiseq
PRJNA859547	B70439	964559	1	2014	F	23/01/2015	Frozen	CDRFRANXX	SQ1048	hiseq
PRJNA859547	B70440	963441	1	2014	F	23/01/2015	Frozen	CDR65ANXX	SQ1038	hiseq
PRJNA859547	B70441	962767	1	2014	F	23/01/2015	Frozen	CDR65ANXX	SQ1036	hiseq
PRJNA859547	B70442	962642	1	2014	F	23/01/2015	Frozen	CDR65ANXX	SQ1036	hiseq
PRJNA859547	B70443	963348	1	2014	F	23/01/2015	Frozen	CDR65ANXX	SQ1038	hiseq
PRJNA859547	B70444	964514	1	2014	F	23/01/2015	Frozen	CDRFRANXX	SQ1048	hiseq
PRJNA859547	B70445	963255	1	2014	F	23/01/2015	Frozen	CDR65ANXX	SQ1037	hiseq
PRJNA859547	B70446	964508	1	2014	F	23/01/2015	Frozen	CDRFRANXX	SQ1048	hiseq
PRJNA859547	B70447	962460	1	2014	F	23/01/2015	Frozen	CDR6TANXX	SQ1020	hiseq
PRJNA859547	B70448	963432	1	2014	F	23/01/2015	Frozen	CDR65ANXX	SQ1038	hiseq
PRJNA859547	B70449	963116	1	2014	F	23/01/2015	Frozen	CDR65ANXX	SQ1037	hiseq
PRJNA859547	B70450	962643	1	2014	F	23/01/2015	Frozen	CDR65ANXX	SQ1036	hiseq
PRJNA859547	B70451	963070	1	2014	F	23/01/2015	Frozen	CDR65ANXX	SQ1037	hiseq
PRJNA859547	B70452	963244	1	2014	F	23/01/2015	Frozen	CDR65ANXX	SQ1037	hiseq
PRJNA859547	B70453	962790	1	2014	F	23/01/2015	Frozen	CDR65ANXX	SQ1036	hiseq
PRJNA859547	B70454	963162	1	2014	F	23/01/2015	Frozen	CDR65ANXX	SQ1037	hiseq
PRJNA859547	B70455	963185	1	2014	F	23/01/2015	Frozen	CDR65ANXX	SQ1037	hiseq
PRJNA859547	B70456	962644	1	2014	F	23/01/2015	Frozen	CDR65ANXX	SQ1036	hiseq
PRJNA859547	B70457	964517	1	2014	F	23/01/2015	Frozen	CDRFRANXX	SQ1048	hiseq
PRJNA859547	B70458	962766	1	2014	F	23/01/2015	Frozen	CDR65ANXX	SQ1036	hiseq
PRJNA859547	B70459	964527	1	2014	F	23/01/2015	Frozen	CDRFRANXX	SQ1048	hiseq
PRJNA859547	B70460	964586	1	2014	F	23/01/2015	Frozen	CDRFRANXX	SQ1048	hiseq
PRJNA859547	B70461	963338	1	2014	F	23/01/2015	Frozen	CDR65ANXX	SQ1038	hiseq
PRJNA859547	B70462	964575	1	2014	F	23/01/2015	Frozen	CDRFRANXX	SQ1048	hiseq
PRJNA859547	B70463	963349	1	2014	F	23/01/2015	Frozen	CDR65ANXX	SQ1038	hiseq
PRJNA859547	B70464	963128	1	2014	F	23/01/2015	Frozen	CDR65ANXX	SQ1037	hiseq
PRJNA859547	B70465	964579	1	2014	F	23/01/2015	Frozen	CDRFRANXX	SQ1048	hiseq
PRJNA859547	B70466	963222	1	2014	F	23/01/2015	Frozen	CDR65ANXX	SQ1037	hiseq
PRJNA859547	B70467	963327	1	2014	F	23/01/2015	Frozen	CDR65ANXX	SQ1038	hiseq
PRJNA859547	B70468	964554	1	2014	F	23/01/2015	Frozen	CE499ANXX	SQ1174	hiseq
PRJNA859547	B70469	962552	1	2014	F	23/01/2015	Frozen	CDR65ANXX	SQ1036	hiseq
PRJNA859547	B70470	964561	1	2014	F	23/01/2015	Frozen	CE499ANXX	SQ1174	hiseq
PRJNA859547	B70471	964590	1	2014	F	23/01/2015	Frozen	CDRFRANXX	SQ1048	hiseq
PRJNA859547	B70472	964549	1	2014	F	23/01/2015	Frozen	CDRFRANXX	SQ1048	hiseq
PRJNA859547	B70473	964522	1	2014	F	23/01/2015	Frozen	CDRFRANXX	SQ1048	hiseq
PRJNA859547	B70474	964528	1	2014	F	23/01/2015	Frozen	CE499ANXX	SQ1174	hiseq
PRJNA859547	B70475	963210	1	2014	F	23/01/2015	Frozen	CDR65ANXX	SQ1037	hiseq
PRJNA859547	B70476	964571	1	2014	F	23/01/2015	Frozen	CDRFRANXX	SQ1048	hiseq
PRJNA859547	B70477	964520	1	2014	F	23/01/2015	Frozen	CDRFRANXX	SQ1048	hiseq
PRJNA859547	B70478	963421	1	2014	F	23/01/2015	Frozen	CDR65ANXX	SQ1038	hiseq
PRJNA859547	B70479	964562	1	2014	F	23/01/2015	Frozen	CDRFRANXX	SQ1048	hiseq
PRJNA859547	B70480	964526	1	2014	F	23/01/2015	Frozen	CDRFRANXX	SQ1048	hiseq
PRJNA859547	B70481	963221	1	2014	F	23/01/2015	Frozen	CDR65ANXX	SQ1037	hiseq
PRJNA859547	B70482	964511	1	2014	F	23/01/2015	Frozen	CDRFRANXX	SQ1048	hiseq
PRJNA859547	B70483	964538	1	2014	F	23/01/2015	Frozen	CDRFRANXX	SQ1048	hiseq
PRJNA859547	B70484	964567	1	2014	F	23/01/2015	Frozen	CDRFRANXX	SQ1048	hiseq
PRJNA859547	B70485	964501	1	2014	F	23/01/2015	Frozen	CDRFRANXX	SQ1048	hiseq
PRJNA859547	B70486	964582	1	2014	F	23/01/2015	Frozen	CDRFRANXX	SQ1048	hiseq
PRJNA859547	B70487	964525	1	2014	F	23/01/2015	Frozen	CDRFRANXX	SQ1048	hiseq
PRJNA859547	B70488	964509	1	2014	F	23/01/2015	Frozen	CDRFRANXX	SQ1048	hiseq
PRJNA859547	B70489	964577	1	2014	F	23/01/2015	Frozen	CE499ANXX	SQ1174	hiseq
PRJNA859547	B70490	963186	1	2014	F	23/01/2015	Frozen	CDR65ANXX	SQ1037	hiseq
PRJNA859547	B70491	964505	1	2014	F	23/01/2015	Frozen	CDRFRANXX	SQ1048	hiseq
PRJNA859547	B70492	963140	1	2014	F	23/01/2015	Frozen	CDR65ANXX	SQ1037	hiseq
PRJNA859547	B70493	963407	1	2014	F	23/01/2015	Frozen	CDR65ANXX	SQ1038	hiseq
PRJNA859547	B70494	963361	1	2014	F	23/01/2015	Frozen	CDR65ANXX	SQ1038	hiseq
PRJNA859547	B70495	962989	1	2014	F	23/01/2015	Frozen	CDR65ANXX	SQ1037	hiseq
PRJNA859547	B70496	963047	1	2014	F	23/01/2015	Frozen	CDR65ANXX	SQ1037	hiseq
PRJNA859547	B70497	962966	1	2014	F	23/01/2015	Frozen	CDR65ANXX	SQ1037	hiseq
PRJNA859547	B70498	963141	1	2014	F	23/01/2015	Frozen	CDR65ANXX	SQ1037	hiseq
PRJNA859547	B70499	962801	1	2014	F	23/01/2015	Frozen	CDR65ANXX	SQ1036	hiseq
PRJNA859547	B70500	963442	1	2014	F	23/01/2015	Frozen	CDR65ANXX	SQ1038	hiseq
PRJNA859547	B70501	962553	1	2014	F	23/01/2015	Frozen	CDR65ANXX	SQ1036	hiseq
PRJNA859547	B70502	962370	1	2014	F	23/01/2015	Frozen	CDR6TANXX	SQ1020	hiseq
PRJNA859547	B70503	962461	1	2014	F	23/01/2015	Frozen	CDR6TANXX	SQ1020	hiseq
PRJNA859547	B70504	963243	1	2014	F	23/01/2015	Frozen	CDR65ANXX	SQ1037	hiseq
PRJNA859547	B70505	963279	1	2014	F	23/01/2015	Frozen	CDR65ANXX	SQ1037	hiseq
PRJNA859547	B70506	962462	1	2014	F	23/01/2015	Frozen	CDR6TANXX	SQ1020	hiseq
PRJNA859547	B70507	963456	1	2014	F	23/01/2015	Frozen	CDR65ANXX	SQ1038	hiseq
PRJNA859547	B70508	963082	1	2014	F	23/01/2015	Frozen	CDR65ANXX	SQ1037	hiseq
PRJNA859547	B70509	964516	1	2014	F	23/01/2015	Frozen	CDRFRANXX	SQ1048	hiseq
PRJNA859547	B70510	963152	1	2014	F	23/01/2015	Frozen	CDR65ANXX	SQ1037	hiseq
PRJNA859547	B70511	964569	1	2014	F	23/01/2015	Frozen	CE499ANXX	SQ1174	hiseq
PRJNA859547	B70512	964506	1	2014	F	23/01/2015	Frozen	CDRFRANXX	SQ1048	hiseq
PRJNA859547	B70513	962906	1	2014	F	23/01/2015	Frozen	CDR65ANXX	SQ1036	hiseq
PRJNA859547	B71514	963306	1	2015	F	17/02/2016	Frozen	CDR65ANXX	SQ1038	hiseq
PRJNA859547	B71515	964578	1	2015	F	17/02/2016	Frozen	CDRFRANXX	SQ1048	hiseq
PRJNA859547	B71516	963270	1	2015	F	17/02/2016	Frozen	CDR65ANXX	SQ1037	hiseq
PRJNA859547	B71517	963398	1	2015	F	17/02/2016	Frozen	CDR65ANXX	SQ1038	hiseq
PRJNA859547	B71518	963376	1	2015	F	17/02/2016	Frozen	CDR65ANXX	SQ1038	hiseq
PRJNA859547	B71519	964531	1	2015	F	17/02/2016	Frozen	CDRFRANXX	SQ1048	hiseq
PRJNA859547	B71520	963353	1	2015	F	17/02/2016	Frozen	CDR65ANXX	SQ1038	hiseq
PRJNA859547	B71521	962923	1	2015	F	17/02/2016	Frozen	CDR65ANXX	SQ1037	hiseq
PRJNA859547	B71522	962663	1	2015	F	17/02/2016	Frozen	CDR65ANXX	SQ1036	hiseq
PRJNA859547	B71523	962664	1	2015	F	17/02/2016	Frozen	CDR65ANXX	SQ1036	hiseq
PRJNA859547	B71524	962909	1	2015	F	17/02/2016	Frozen	CDR65ANXX	SQ1036	hiseq
PRJNA859547	B71525	963274	1	2015	F	17/02/2016	Frozen	CDR65ANXX	SQ1037	hiseq
PRJNA859547	B71526	962958	1	2015	F	17/02/2016	Frozen	CDR65ANXX	SQ1037	hiseq
PRJNA859547	B71527	963190	1	2015	F	17/02/2016	Frozen	CDR65ANXX	SQ1037	hiseq
PRJNA859547	B71528	962566	1	2015	F	17/02/2016	Frozen	CDR65ANXX	SQ1036	hiseq
PRJNA859547	B71530	964558	1	2015	F	17/02/2016	Frozen	CDRFRANXX	SQ1048	hiseq
PRJNA859547	B71531	962482	1	2015	F	17/02/2016	Frozen	CDR6TANXX	SQ1020	hiseq
PRJNA859547	B71532	963458	1	2015	F	17/02/2016	Frozen	CDR65ANXX	SQ1038	hiseq
PRJNA859547	B71533	963282	1	2015	F	17/02/2016	Frozen	CDR65ANXX	SQ1037	hiseq
PRJNA859547	B71534	963444	1	2015	F	17/02/2016	Frozen	CDR65ANXX	SQ1038	hiseq
PRJNA859547	B71535	963060	1	2015	F	17/02/2016	Frozen	CDR65ANXX	SQ1037	hiseq
PRJNA859547	B71536	962971	1	2015	F	17/02/2016	Frozen	CDR65ANXX	SQ1037	hiseq
PRJNA859547	B71537	962828	1	2015	F	17/02/2016	Frozen	CDR65ANXX	SQ1036	hiseq
PRJNA859547	B71538	962957	1	2015	F	17/02/2016	Frozen	CDR65ANXX	SQ1037	hiseq
PRJNA859547	B71539	963318	1	2015	F	17/02/2016	Frozen	CDR65ANXX	SQ1038	hiseq
PRJNA859547	B71540	962567	1	2015	F	17/02/2016	Frozen	CDR65ANXX	SQ1036	hiseq
PRJNA859547	B71541	962886	1	2015	F	17/02/2016	Frozen	CDR65ANXX	SQ1036	hiseq
PRJNA859547	B71542	963087	1	2015	F	17/02/2016	Frozen	CDR65ANXX	SQ1037	hiseq
PRJNA859547	B71543	963422	1	2015	F	17/02/2016	Frozen	CDR65ANXX	SQ1038	hiseq
PRJNA859547	B71544	964552	1	2015	F	17/02/2016	Frozen	CDRFRANXX	SQ1048	hiseq
PRJNA859547	B71545	963155	1	2015	F	17/02/2016	Frozen	CDR65ANXX	SQ1037	hiseq
PRJNA859547	B71546	963341	1	2015	F	17/02/2016	Frozen	CDR65ANXX	SQ1038	hiseq
PRJNA859547	B71547	963051	1	2015	F	17/02/2016	Frozen	CDR65ANXX	SQ1037	hiseq
PRJNA859547	B71548	962993	1	2015	F	17/02/2016	Frozen	CDR65ANXX	SQ1037	hiseq
PRJNA859547	B71549	963122	1	2015	F	17/02/2016	Frozen	CDR65ANXX	SQ1037	hiseq
PRJNA859547	B71550	962781	1	2015	F	17/02/2016	Frozen	CDR65ANXX	SQ1036	hiseq
PRJNA859547	B71551	963109	1	2015	F	17/02/2016	Frozen	CDR65ANXX	SQ1037	hiseq
PRJNA859547	B71552	962483	1	2015	F	17/02/2016	Frozen	CDR6TANXX	SQ1020	hiseq
PRJNA859547	B71553	962665	1	2015	F	17/02/2016	Frozen	CDR65ANXX	SQ1036	hiseq
PRJNA859547	B71554	963411	1	2015	F	17/02/2016	Frozen	CDR65ANXX	SQ1038	hiseq
PRJNA859547	B71555	962568	1	2015	F	17/02/2016	Frozen	CDR65ANXX	SQ1036	hiseq
PRJNA859547	B71556	963460	1	2015	F	17/02/2016	Frozen	CDR65ANXX	SQ1038	hiseq
PRJNA859547	B71557	964503	1	2015	F	17/02/2016	Frozen	CDRFRANXX	SQ1048	hiseq
PRJNA859547	B71558	964500	1	2015	F	17/02/2016	Frozen	CDRFRANXX	SQ1048	hiseq
PRJNA859547	B71559	963049	1	2015	F	17/02/2016	Frozen	CDR65ANXX	SQ1037	hiseq
PRJNA859547	B71560	962569	1	2015	F	17/02/2016	Frozen	CDR65ANXX	SQ1036	hiseq
PRJNA859547	B71561	962970	1	2015	F	17/02/2016	Frozen	CDR65ANXX	SQ1037	hiseq
PRJNA859547	B71562	963166	1	2015	F	17/02/2016	Frozen	CDR65ANXX	SQ1037	hiseq
PRJNA859547	B71563	962484	1	2015	F	17/02/2016	Frozen	CDR6TANXX	SQ1020	hiseq
PRJNA859547	B71564	963295	1	2015	F	17/02/2016	Frozen	CDR65ANXX	SQ1038	hiseq
PRJNA859547	B71565	963133	1	2015	F	17/02/2016	Frozen	CDR65ANXX	SQ1037	hiseq
PRJNA859547	B71566	963144	1	2015	F	17/02/2016	Frozen	CDR65ANXX	SQ1037	hiseq
PRJNA859547	B71567	962485	1	2015	F	17/02/2016	Frozen	CDR6TANXX	SQ1020	hiseq
PRJNA859547	B71569	963200	1	2015	F	17/02/2016	Frozen	CDR65ANXX	SQ1037	hiseq
PRJNA859547	B71570	963156	1	2015	F	17/02/2016	Frozen	CDR65ANXX	SQ1037	hiseq
PRJNA859547	B71571	963191	1	2015	F	17/02/2016	Frozen	CDR65ANXX	SQ1037	hiseq
PRJNA859547	B71572	963189	1	2015	F	17/02/2016	Frozen	CDR65ANXX	SQ1037	hiseq
PRJNA859547	B71573	962666	1	2015	F	17/02/2016	Frozen	CDR65ANXX	SQ1036	hiseq
PRJNA859547	B71574	963002	1	2015	F	17/02/2016	Frozen	CDR65ANXX	SQ1037	hiseq
PRJNA859547	B71575	962933	1	2015	F	17/02/2016	Frozen	CDR65ANXX	SQ1037	hiseq
PRJNA859547	B71576	962667	1	2015	F	17/02/2016	Frozen	CDR65ANXX	SQ1036	hiseq
PRJNA859547	B71577	962995	1	2015	F	17/02/2016	Frozen	CDR65ANXX	SQ1037	hiseq
PRJNA859547	B71578	964523	1	2015	F	17/02/2016	Frozen	CDRFRANXX	SQ1048	hiseq
PRJNA859547	B71579	963224	1	2015	F	17/02/2016	Frozen	CDR65ANXX	SQ1037	hiseq
PRJNA859547	B71580	962386	1	2015	F	17/02/2016	Frozen	CDR6TANXX	SQ1020	hiseq
PRJNA859547	B71581	963073	1	2015	F	17/02/2016	Frozen	CDR65ANXX	SQ1037	hiseq
PRJNA859547	B71582	962387	1	2015	F	17/02/2016	Frozen	CDR6TANXX	SQ1020	hiseq
PRJNA859547	B71583	962668	1	2015	F	17/02/2016	Frozen	CDR65ANXX	SQ1036	hiseq
PRJNA859547	B71584	963180	1	2015	F	17/02/2016	Frozen	CDR65ANXX	SQ1037	hiseq
PRJNA859547	B71585	963342	1	2015	F	18/02/2016	Frozen	CDR65ANXX	SQ1038	hiseq
PRJNA859547	B71586	963307	1	2015	F	18/02/2016	Frozen	CDR65ANXX	SQ1038	hiseq
PRJNA859547	B71587	963015	1	2015	F	18/02/2016	Frozen	CDR65ANXX	SQ1037	hiseq
PRJNA859547	B71588	962839	1	2015	F	18/02/2016	Frozen	CDR65ANXX	SQ1036	hiseq
PRJNA859547	B71589	962669	1	2015	F	18/02/2016	Frozen	CDR65ANXX	SQ1036	hiseq
PRJNA859547	B71590	962486	1	2015	F	18/02/2016	Frozen	CDR6TANXX	SQ1020	hiseq
PRJNA859547	B71591	963041	1	2015	F	18/02/2016	Frozen	CDR65ANXX	SQ1037	hiseq
PRJNA859547	B71592	962388	1	2015	F	18/02/2016	Frozen	CDR6TANXX	SQ1020	hiseq
PRJNA859547	B71593	962816	1	2015	F	18/02/2016	Frozen	CDR65ANXX	SQ1036	hiseq
PRJNA859547	B71594	962944	1	2015	F	18/02/2016	Frozen	CDR65ANXX	SQ1037	hiseq
PRJNA859547	B71595	963225	1	2015	F	18/02/2016	Frozen	CDR65ANXX	SQ1037	hiseq
PRJNA859547	B71596	962992	1	2015	F	18/02/2016	Frozen	CDR65ANXX	SQ1037	hiseq
PRJNA859547	B71597	963064	1	2015	F	18/02/2016	Frozen	CDR65ANXX	SQ1037	hiseq
PRJNA859547	B71598	963030	1	2015	F	18/02/2016	Frozen	CDR65ANXX	SQ1037	hiseq
PRJNA859547	B71599	962670	1	2015	F	18/02/2016	Frozen	CDR65ANXX	SQ1036	hiseq
PRJNA859547	B71600	964507	1	2015	F	18/02/2016	Frozen	CDRFRANXX	SQ1048	hiseq
PRJNA859547	B71601	963039	1	2015	F	18/02/2016	Frozen	CDR65ANXX	SQ1037	hiseq
PRJNA859547	B71602	964535	1	2015	F	18/02/2016	Frozen	CDRFRANXX	SQ1048	hiseq
PRJNA859547	B71603	962487	1	2015	F	18/02/2016	Frozen	CDR6TANXX	SQ1020	hiseq
PRJNA859547	B71604	962947	1	2015	F	18/02/2016	Frozen	CDR65ANXX	SQ1037	hiseq
PRJNA859547	B71605	962861	1	2015	F	18/02/2016	Frozen	CDR65ANXX	SQ1036	hiseq
PRJNA859547	B71606	963412	1	2015	F	18/02/2016	Frozen	CDR65ANXX	SQ1038	hiseq
PRJNA859547	B71607	963399	1	2015	F	18/02/2016	Frozen	CDR65ANXX	SQ1038	hiseq
PRJNA859547	B71608	963110	1	2015	F	18/02/2016	Frozen	CDR65ANXX	SQ1037	hiseq
PRJNA859547	B71609	964498	1	2015	F	18/02/2016	Frozen	CDRFRANXX	SQ1048	hiseq
PRJNA859547	B71610	963212	1	2015	F	18/02/2016	Frozen	CDR65ANXX	SQ1037	hiseq
PRJNA859547	B71611	963377	1	2015	F	18/02/2016	Frozen	CDR65ANXX	SQ1038	hiseq
PRJNA859547	B71612	962792	1	2015	F	18/02/2016	Frozen	CDR65ANXX	SQ1036	hiseq
PRJNA859547	B71613	962671	1	2015	F	18/02/2016	Frozen	CDR65ANXX	SQ1036	hiseq
PRJNA859547	B71614	962389	1	2015	F	18/02/2016	Frozen	CDR6TANXX	SQ1020	hiseq
PRJNA859547	B71615	963471	1	2015	F	18/02/2016	Frozen	CDR65ANXX	SQ1038	hiseq
PRJNA859547	B71616	962840	1	2015	F	18/02/2016	Frozen	CDR65ANXX	SQ1036	hiseq
PRJNA859547	B71617	962390	1	2015	F	18/02/2016	Frozen	CDR6TANXX	SQ1020	hiseq
PRJNA859547	B71618	964541	1	2015	F	18/02/2016	Frozen	CDRFRANXX	SQ1048	hiseq
PRJNA859547	B71619	964540	1	2015	F	18/02/2016	Frozen	CDRFRANXX	SQ1048	hiseq
PRJNA859547	B71620	962488	1	2015	F	18/02/2016	Frozen	CDR6TANXX	SQ1020	hiseq
PRJNA859547	B71621	963134	1	2015	F	18/02/2016	Frozen	CDR65ANXX	SQ1037	hiseq
PRJNA859547	B71622	962391	1	2015	F	18/02/2016	Frozen	CDR6TANXX	SQ1020	hiseq
PRJNA859547	B71623	963271	1	2015	F	18/02/2016	Frozen	CDR65ANXX	SQ1037	hiseq
PRJNA859547	B71625	962570	1	2015	F	18/02/2016	Frozen	CDR65ANXX	SQ1036	hiseq
PRJNA859547	B71626	964557	1	2015	F	18/02/2016	Frozen	CDRFRANXX	SQ1048	hiseq
PRJNA859547	B71627	963319	1	2015	F	18/02/2016	Frozen	CDR65ANXX	SQ1038	hiseq
PRJNA859547	B71628	962489	1	2015	F	18/02/2016	Frozen	CDR6TANXX	SQ1020	hiseq
PRJNA859547	B71629	962852	1	2015	F	18/02/2016	Frozen	CDR65ANXX	SQ1036	hiseq
PRJNA859547	B71630	963121	1	2015	F	18/02/2016	Frozen	CDR65ANXX	SQ1037	hiseq
PRJNA859547	B71631	964542	1	2015	F	18/02/2016	Frozen	CDRFRANXX	SQ1048	hiseq
PRJNA859547	B71632	962672	1	2015	F	18/02/2016	Frozen	CDR65ANXX	SQ1036	hiseq
PRJNA859547	B71633	963062	1	2015	F	18/02/2016	Frozen	CDR65ANXX	SQ1037	hiseq
PRJNA859547	B71634	963389	1	2015	F	18/02/2016	Frozen	CDR65ANXX	SQ1038	hiseq
PRJNA859547	B71635	964547	1	2015	F	18/02/2016	Frozen	CDRFRANXX	SQ1048	hiseq
PRJNA859547	B71636	962392	1	2015	F	18/02/2016	Frozen	CDR6TANXX	SQ1020	hiseq
PRJNA859547	B71637	963201	1	2015	F	18/02/2016	Frozen	CDR65ANXX	SQ1037	hiseq
PRJNA859547	B71638	962490	1	2015	F	18/02/2016	Frozen	CDR6TANXX	SQ1020	hiseq
PRJNA859547	B71639	963192	1	2015	F	18/02/2016	Frozen	CDR65ANXX	SQ1037	hiseq
PRJNA859547	B71640	962491	1	2015	F	18/02/2016	Frozen	CDR6TANXX	SQ1020	hiseq
PRJNA859547	B71641	962841	1	2015	F	18/02/2016	Frozen	CDR65ANXX	SQ1036	hiseq
PRJNA859547	B71642	963470	1	2015	F	18/02/2016	Frozen	CDR65ANXX	SQ1038	hiseq
PRJNA859547	B71643	962874	1	2015	F	18/02/2016	Frozen	CDR65ANXX	SQ1036	hiseq
PRJNA859547	B71644	962492	1	2015	F	18/02/2016	Frozen	CDR6TANXX	SQ1020	hiseq
PRJNA859547	B71645	962493	1	2015	F	18/02/2016	Frozen	CDR6TANXX	SQ1020	hiseq
PRJNA859547	B71646	964518	1	2015	F	18/02/2016	Frozen	CDRFRANXX	SQ1048	hiseq
PRJNA859547	B71647	963157	1	2015	F	18/02/2016	Frozen	CDR65ANXX	SQ1037	hiseq
PRJNA859547	B71648	963088	1	2015	F	18/02/2016	Frozen	CDR65ANXX	SQ1037	hiseq
PRJNA859547	B71649	963378	1	2015	F	18/02/2016	Frozen	CDR65ANXX	SQ1038	hiseq
PRJNA859547	B71650	962673	1	2015	F	18/02/2016	Frozen	CDR65ANXX	SQ1036	hiseq
PRJNA859547	B71651	962748	1	2015	F	18/02/2016	Frozen	CDR65ANXX	SQ1036	hiseq
PRJNA859547	B71652	962571	1	2015	F	18/02/2016	Frozen	CDR65ANXX	SQ1036	hiseq
PRJNA859547	B71653	964534	1	2015	F	18/02/2016	Frozen	CDRFRANXX	SQ1048	hiseq
PRJNA859547	B71654	964553	1	2015	F	18/02/2016	Frozen	CDRFRANXX	SQ1048	hiseq
PRJNA859547	B71655	963457	1	2015	F	18/02/2016	Frozen	CDR65ANXX	SQ1038	hiseq
PRJNA859547	B71656	962494	1	2015	F	18/02/2016	Frozen	CDR6TANXX	SQ1020	hiseq
PRJNA859547	B71657	963402	1	2015	F	18/02/2016	Frozen	CDR65ANXX	SQ1038	hiseq
PRJNA859547	B71658	963214	1	2015	F	18/02/2016	Frozen	CDR65ANXX	SQ1037	hiseq
PRJNA859547	B71659	962994	1	2015	F	18/02/2016	Frozen	CDR65ANXX	SQ1037	hiseq
PRJNA859547	B71660	963050	1	2015	F	18/02/2016	Frozen	CDR65ANXX	SQ1037	hiseq
PRJNA859547	B71661	963261	1	2015	F	18/02/2016	Frozen	CDR65ANXX	SQ1037	hiseq
PRJNA859547	B71662	962758	1	2015	F	18/02/2016	Frozen	CDR65ANXX	SQ1036	hiseq
PRJNA859547	B71663	962956	1	2015	F	18/02/2016	Frozen	CDR65ANXX	SQ1037	hiseq
PRJNA859547	B71664	962495	1	2015	F	18/02/2016	Frozen	CDR6TANXX	SQ1020	hiseq
PRJNA859547	B71665	963354	1	2015	F	18/02/2016	Frozen	CDR65ANXX	SQ1038	hiseq
PRJNA859547	B71666	964524	1	2015	F	18/02/2016	Frozen	CDRFRANXX	SQ1048	hiseq
PRJNA859547	B71667	962572	1	2015	F	18/02/2016	Frozen	CDR65ANXX	SQ1036	hiseq
PRJNA859547	B71668	962885	1	2015	F	18/02/2016	Frozen	CDR65ANXX	SQ1036	hiseq
PRJNA859547	B72533	963168	1	2016	F	6/03/2017	Frozen	CDR65ANXX	SQ1037	hiseq
PRJNA859547	B72534	963320	1	2016	F	6/03/2017	Frozen	CDR65ANXX	SQ1038	hiseq
PRJNA859547	B72535	963158	1	2016	F	6/03/2017	Frozen	CDR65ANXX	SQ1037	hiseq
PRJNA859547	B72536	962573	1	2016	F	6/03/2017	Frozen	CDR65ANXX	SQ1036	hiseq
PRJNA859547	B72537	963366	1	2016	F	6/03/2017	Frozen	CDR65ANXX	SQ1038	hiseq
PRJNA859547	B72538	962925	1	2016	F	6/03/2017	Frozen	CDR65ANXX	SQ1037	hiseq
PRJNA859547	B72539	962863	1	2016	F	6/03/2017	Frozen	CDR65ANXX	SQ1036	hiseq
PRJNA859547	B72540	963387	1	2016	F	6/03/2017	Frozen	CDR65ANXX	SQ1038	hiseq
PRJNA859547	B72541	962497	1	2016	F	6/03/2017	Frozen	CDR6TANXX	SQ1020	hiseq
PRJNA859547	B72542	963331	1	2016	F	6/03/2017	Frozen	CDR65ANXX	SQ1038	hiseq
PRJNA859547	B72543	963248	1	2016	F	6/03/2017	Frozen	CDR65ANXX	SQ1037	hiseq
PRJNA859547	B72544	963111	1	2016	F	6/03/2017	Frozen	CDR65ANXX	SQ1037	hiseq
PRJNA859547	B72545	963145	1	2016	F	6/03/2017	Frozen	CDR65ANXX	SQ1037	hiseq
PRJNA859547	B72546	963086	1	2016	F	6/03/2017	Frozen	CDR65ANXX	SQ1037	hiseq
PRJNA859547	B72547	962498	1	2016	F	6/03/2017	Frozen	CDR6TANXX	SQ1020	hiseq
PRJNA859547	B72548	963215	1	2016	F	6/03/2017	Frozen	CDR65ANXX	SQ1037	hiseq
PRJNA859547	B72549	963028	1	2016	F	6/03/2017	Frozen	CDR65ANXX	SQ1037	hiseq
PRJNA859547	B72550	962676	1	2016	F	6/03/2017	Frozen	CDR65ANXX	SQ1036	hiseq
PRJNA859547	B72551	962960	1	2016	F	6/03/2017	Frozen	CDR65ANXX	SQ1037	hiseq
PRJNA859547	B72552	963426	1	2016	F	6/03/2017	Frozen	CDR65ANXX	SQ1038	hiseq
PRJNA859547	B72553	963040	1	2016	F	6/03/2017	Frozen	CDR65ANXX	SQ1037	hiseq
PRJNA859547	B72554	963424	1	2016	F	6/03/2017	Frozen	CDR65ANXX	SQ1038	hiseq
PRJNA859547	B72555	963400	1	2016	F	6/03/2017	Frozen	CDR65ANXX	SQ1038	hiseq
PRJNA859547	B72556	962795	1	2016	F	6/03/2017	Frozen	CDR65ANXX	SQ1036	hiseq
PRJNA859547	B72557	962980	1	2016	F	6/03/2017	Frozen	CDR65ANXX	SQ1037	hiseq
PRJNA859547	B72558	962394	1	2016	F	6/03/2017	Frozen	CDR6TANXX	SQ1020	hiseq
PRJNA859547	B72559	963018	1	2016	F	6/03/2017	Frozen	CDR65ANXX	SQ1037	hiseq
PRJNA859547	B72560	962948	1	2016	F	6/03/2017	Frozen	CDR65ANXX	SQ1037	hiseq
PRJNA859547	B72561	962922	1	2016	F	6/03/2017	Frozen	CDR65ANXX	SQ1037	hiseq
PRJNA859547	B72562	963449	1	2016	F	6/03/2017	Frozen	CDR65ANXX	SQ1038	hiseq
PRJNA859547	B72563	963005	1	2016	F	6/03/2017	Frozen	CDR65ANXX	SQ1037	hiseq
PRJNA859547	B72564	962946	1	2016	F	6/03/2017	Frozen	CDR65ANXX	SQ1037	hiseq
PRJNA859547	B72565	962782	1	2016	F	6/03/2017	Frozen	CDR65ANXX	SQ1036	hiseq
PRJNA859547	B72566	963123	1	2016	F	6/03/2017	Frozen	CDR65ANXX	SQ1037	hiseq
PRJNA859547	B72567	963434	1	2016	F	6/03/2017	Frozen	CDR65ANXX	SQ1038	hiseq
PRJNA859547	B72568	962806	1	2016	F	6/03/2017	Frozen	CDR65ANXX	SQ1036	hiseq
PRJNA859547	B72569	962805	1	2016	F	6/03/2017	Frozen	CDR65ANXX	SQ1036	hiseq
PRJNA859547	B72570	962927	1	2016	F	6/03/2017	Frozen	CDR65ANXX	SQ1037	hiseq
PRJNA859547	B72571	963296	1	2016	F	6/03/2017	Frozen	CDR65ANXX	SQ1038	hiseq
PRJNA859547	B72572	962395	1	2016	F	6/03/2017	Frozen	CDR6TANXX	SQ1020	hiseq
PRJNA859547	B72573	963438	1	2016	F	6/03/2017	Frozen	CDR65ANXX	SQ1038	hiseq
PRJNA859547	B72574	962794	1	2016	F	6/03/2017	Frozen	CDR65ANXX	SQ1036	hiseq
PRJNA859547	B72575	963459	1	2016	F	6/03/2017	Frozen	CDR65ANXX	SQ1038	hiseq
PRJNA859547	B72576	963136	1	2016	F	6/03/2017	Frozen	CDR65ANXX	SQ1037	hiseq
PRJNA859547	B72577	962677	1	2016	F	6/03/2017	Frozen	CDR65ANXX	SQ1036	hiseq
PRJNA859547	B72578	962829	1	2016	F	6/03/2017	Frozen	CDR65ANXX	SQ1036	hiseq
PRJNA859547	B72579	962818	1	2016	F	6/03/2017	Frozen	CDR65ANXX	SQ1036	hiseq
PRJNA859547	B72580	962969	1	2016	F	6/03/2017	Frozen	CDR65ANXX	SQ1037	hiseq
PRJNA859547	B72581	962499	1	2016	F	6/03/2017	Frozen	CDR6TANXX	SQ1020	hiseq
PRJNA859547	B72582	962936	1	2016	F	6/03/2017	Frozen	CDR65ANXX	SQ1037	hiseq
PRJNA859547	B72583	963226	1	2016	F	6/03/2017	Frozen	CDR65ANXX	SQ1037	hiseq
PRJNA859547	B72584	963321	1	2016	F	6/03/2017	Frozen	CDR65ANXX	SQ1038	hiseq
PRJNA859547	B72585	963284	1	2016	F	6/03/2017	Frozen	CDR65ANXX	SQ1037	hiseq
PRJNA859547	B72586	963401	1	2016	F	6/03/2017	Frozen	CDR65ANXX	SQ1038	hiseq
PRJNA859547	B72587	963343	1	2016	F	6/03/2017	Frozen	CDR65ANXX	SQ1038	hiseq
PRJNA859547	B72588	963029	1	2016	F	6/03/2017	Frozen	CDR65ANXX	SQ1037	hiseq
PRJNA859547	B72589	962817	1	2016	F	6/03/2017	Frozen	CDR65ANXX	SQ1036	hiseq
PRJNA859547	B72590	962574	1	2016	F	6/03/2017	Frozen	CDR65ANXX	SQ1036	hiseq
PRJNA859547	B72591	962910	1	2016	F	6/03/2017	Frozen	CDR65ANXX	SQ1036	hiseq
PRJNA859547	B72592	962678	1	2016	F	6/03/2017	Frozen	CDR65ANXX	SQ1036	hiseq
PRJNA859547	B72593	962924	1	2016	F	6/03/2017	Frozen	CDR65ANXX	SQ1037	hiseq
PRJNA859547	B72594	963075	1	2016	F	6/03/2017	Frozen	CDR65ANXX	SQ1037	hiseq
PRJNA859547	B72595	962575	1	2016	F	6/03/2017	Frozen	CDR65ANXX	SQ1036	hiseq
PRJNA859547	B72596	962500	1	2016	F	6/03/2017	Frozen	CDR6TANXX	SQ1020	hiseq
PRJNA859547	B72598	962911	1	2016	F	6/03/2017	Frozen	CDR65ANXX	SQ1036	hiseq
PRJNA859547	B72599	963247	1	2016	F	6/03/2017	Frozen	CDR65ANXX	SQ1037	hiseq
PRJNA859547	B72600	963077	1	2016	F	6/03/2017	Frozen	CDR65ANXX	SQ1037	hiseq
PRJNA859547	B72601	963146	1	2016	F	6/03/2017	Frozen	CDR65ANXX	SQ1037	hiseq
PRJNA859547	B72602	963098	1	2016	F	6/03/2017	Frozen	CDR65ANXX	SQ1037	hiseq
PRJNA859547	B72603	963099	1	2016	F	6/03/2017	Frozen	CDR65ANXX	SQ1037	hiseq
PRJNA859547	B72604	962679	1	2016	F	6/03/2017	Frozen	CDR65ANXX	SQ1036	hiseq
PRJNA859547	B72605	963308	1	2016	F	6/03/2017	Frozen	CDR65ANXX	SQ1038	hiseq
PRJNA859547	B72606	962760	1	2016	F	6/03/2017	Frozen	CDR65ANXX	SQ1036	hiseq
PRJNA859547	B72607	962900	1	2016	F	6/03/2017	Frozen	CDR65ANXX	SQ1036	hiseq
PRJNA859547	B72608	963344	1	2016	F	6/03/2017	Frozen	CDR65ANXX	SQ1038	hiseq
PRJNA859547	B72609	962501	1	2016	F	6/03/2017	Frozen	CDR6TANXX	SQ1020	hiseq
PRJNA859547	B72610	962937	1	2016	F	6/03/2017	Frozen	CDR65ANXX	SQ1037	hiseq
PRJNA859547	B72611	962984	1	2016	F	6/03/2017	Frozen	CDR65ANXX	SQ1037	hiseq
PRJNA859547	B72612	963206	1	2016	F	6/03/2017	Frozen	CDR65ANXX	SQ1037	hiseq
PRJNA859547	B72613	963425	1	2016	F	6/03/2017	Frozen	CDR65ANXX	SQ1038	hiseq
PRJNA859547	B72614	962887	1	2016	F	6/03/2017	Frozen	CDR65ANXX	SQ1036	hiseq
PRJNA859547	B72615	962396	1	2016	F	6/03/2017	Frozen	CDR6TANXX	SQ1020	hiseq
PRJNA859547	B72616	962680	1	2016	F	6/03/2017	Frozen	CDR65ANXX	SQ1036	hiseq
PRJNA859547	B72617	962935	1	2016	F	7/03/2017	Frozen	CDR65ANXX	SQ1037	hiseq
PRJNA859547	B72618	963448	1	2016	F	7/03/2017	Frozen	CDR65ANXX	SQ1038	hiseq
PRJNA859547	B72619	963202	1	2016	F	7/03/2017	Frozen	CDR65ANXX	SQ1037	hiseq
PRJNA859547	B72620	962502	1	2016	F	7/03/2017	Frozen	CDR6TANXX	SQ1020	hiseq
PRJNA859547	B72621	962397	1	2016	F	7/03/2017	Frozen	CDR6TANXX	SQ1020	hiseq
PRJNA859547	B72622	962876	1	2016	F	7/03/2017	Frozen	CDR65ANXX	SQ1036	hiseq
PRJNA859547	B72623	962576	1	2016	F	7/03/2017	Frozen	CDR65ANXX	SQ1036	hiseq
PRJNA859547	B72624	963135	1	2016	F	7/03/2017	Frozen	CDR65ANXX	SQ1037	hiseq
PRJNA859547	B72625	963332	1	2016	F	7/03/2017	Frozen	CDR65ANXX	SQ1038	hiseq
PRJNA859547	B72626	962577	1	2016	F	7/03/2017	Frozen	CDR65ANXX	SQ1036	hiseq
PRJNA859547	B72627	963249	1	2016	F	7/03/2017	Frozen	CDR65ANXX	SQ1037	hiseq
PRJNA859547	B72630	962681	1	2016	F	7/03/2017	Frozen	CDR65ANXX	SQ1036	hiseq
PRJNA859547	B72631	963169	1	2016	F	7/03/2017	Frozen	CDR65ANXX	SQ1037	hiseq
PRJNA859547	B72632	963403	1	2016	F	7/03/2017	Frozen	CDR65ANXX	SQ1038	hiseq
PRJNA859547	B72633	962736	1	2016	F	7/03/2017	Frozen	CDR65ANXX	SQ1036	hiseq
PRJNA859547	B72634	963241	1	2016	F	7/03/2017	Frozen	CDR65ANXX	SQ1037	hiseq
PRJNA859547	B72635	962759	1	2016	F	7/03/2017	Frozen	CDR65ANXX	SQ1036	hiseq
PRJNA859547	B72637	963227	1	2016	F	7/03/2017	Frozen	CDR65ANXX	SQ1037	hiseq
PRJNA859547	B72638	962772	1	2016	F	7/03/2017	Frozen	CDR65ANXX	SQ1036	hiseq
PRJNA859547	B72639	963437	1	2016	F	7/03/2017	Frozen	CDR65ANXX	SQ1038	hiseq
PRJNA859547	B72640	962737	1	2016	F	7/03/2017	Frozen	CDR65ANXX	SQ1036	hiseq
PRJNA859547	B72641	963124	1	2016	F	7/03/2017	Frozen	CDR65ANXX	SQ1037	hiseq
PRJNA859547	B72642	962578	1	2016	F	7/03/2017	Frozen	CDR65ANXX	SQ1036	hiseq
PRJNA859547	B72643	962830	1	2016	F	7/03/2017	Frozen	CDR65ANXX	SQ1036	hiseq
PRJNA859547	B72644	962398	1	2016	F	7/03/2017	Frozen	CDR6TANXX	SQ1020	hiseq
PRJNA859547	B72645	963017	1	2016	F	7/03/2017	Frozen	CDR65ANXX	SQ1037	hiseq
PRJNA859547	B72646	963265	1	2016	F	7/03/2017	Frozen	CDR65ANXX	SQ1037	hiseq
PRJNA859547	B72647	963065	1	2016	F	7/03/2017	Frozen	CDR65ANXX	SQ1037	hiseq
PRJNA859547	B72648	962682	1	2016	F	7/03/2017	Frozen	CDR65ANXX	SQ1036	hiseq
PRJNA859547	B72649	962683	1	2016	F	7/03/2017	Frozen	CDR65ANXX	SQ1036	hiseq
PRJNA859547	B72650	962503	1	2016	F	7/03/2017	Frozen	CDR6TANXX	SQ1020	hiseq
PRJNA859547	B72651	962399	1	2016	F	7/03/2017	Frozen	CDR6TANXX	SQ1020	hiseq
PRJNA859547	B72652	963052	1	2016	F	7/03/2017	Frozen	CDR65ANXX	SQ1037	hiseq
PRJNA859547	B72653	963100	1	2016	F	7/03/2017	Frozen	CDR65ANXX	SQ1037	hiseq
PRJNA859547	B72654	962400	1	2016	F	7/03/2017	Frozen	CDR6TANXX	SQ1020	hiseq
PRJNA859547	B72655	962959	1	2016	F	7/03/2017	Frozen	CDR65ANXX	SQ1037	hiseq
PRJNA859547	B72656	962983	1	2016	F	7/03/2017	Frozen	CDR65ANXX	SQ1037	hiseq
PRJNA859547	B72657	963285	1	2016	F	7/03/2017	Frozen	CDR65ANXX	SQ1037	hiseq
PRJNA859547	B72658	963297	1	2016	F	7/03/2017	Frozen	CDR65ANXX	SQ1038	hiseq
PRJNA859547	B72659	963054	1	2016	F	7/03/2017	Frozen	CDR65ANXX	SQ1037	hiseq
PRJNA859547	B72660	963436	1	2016	F	7/03/2017	Frozen	CDR65ANXX	SQ1038	hiseq
PRJNA859547	B72661	963367	1	2016	F	7/03/2017	Frozen	CDR65ANXX	SQ1038	hiseq
PRJNA859547	B72662	962504	1	2016	F	7/03/2017	Frozen	CDR6TANXX	SQ1020	hiseq
PRJNA859547	B72663	963333	1	2016	F	7/03/2017	Frozen	CDR65ANXX	SQ1038	hiseq
PRJNA859547	B72664	963006	1	2016	F	7/03/2017	Frozen	CDR65ANXX	SQ1037	hiseq
PRJNA859547	B72665	963251	1	2016	F	7/03/2017	Frozen	CDR65ANXX	SQ1037	hiseq
PRJNA859547	B72666	962579	1	2016	F	7/03/2017	Frozen	CDR65ANXX	SQ1036	hiseq
PRJNA859547	B72667	962580	1	2016	F	7/03/2017	Frozen	CDR65ANXX	SQ1036	hiseq
PRJNA859547	B72668	962938	1	2016	F	7/03/2017	Frozen	CDR65ANXX	SQ1037	hiseq
PRJNA859547	B72669	962684	1	2016	F	7/03/2017	Frozen	CDR65ANXX	SQ1036	hiseq
PRJNA859547	B72670	962581	1	2016	F	7/03/2017	Frozen	CDR65ANXX	SQ1036	hiseq
PRJNA859547	B72671	963298	1	2016	F	7/03/2017	Frozen	CDR65ANXX	SQ1038	hiseq
PRJNA859547	B72672	963322	1	2016	F	7/03/2017	Frozen	CDR65ANXX	SQ1038	hiseq
PRJNA859547	B72673	963355	1	2016	F	7/03/2017	Frozen	CDR65ANXX	SQ1038	hiseq
PRJNA859547	B72674	963203	1	2016	F	7/03/2017	Frozen	CDR65ANXX	SQ1037	hiseq
PRJNA859547	B72675	963238	1	2016	F	7/03/2017	Frozen	CDR65ANXX	SQ1037	hiseq
PRJNA859547	B72676	962819	1	2016	F	7/03/2017	Frozen	CDR65ANXX	SQ1036	hiseq
PRJNA859547	B72677	962582	1	2016	F	7/03/2017	Frozen	CDR65ANXX	SQ1036	hiseq
PRJNA859547	B72678	963472	1	2016	F	7/03/2017	Frozen	CDR65ANXX	SQ1038	hiseq
PRJNA859547	B72679	963309	1	2016	F	7/03/2017	Frozen	CDR65ANXX	SQ1038	hiseq
PRJNA859547	B72680	962505	1	2016	F	7/03/2017	Frozen	CDR6TANXX	SQ1020	hiseq
PRJNA859547	B72681	963368	1	2016	F	7/03/2017	Frozen	CDR65ANXX	SQ1038	hiseq
PRJNA859547	B72682	962865	1	2016	F	7/03/2017	Frozen	CDR65ANXX	SQ1036	hiseq
PRJNA859547	B72683	962685	1	2016	F	7/03/2017	Frozen	CDR65ANXX	SQ1036	hiseq
PRJNA859547	B72684	963043	1	2016	F	7/03/2017	Frozen	CDR65ANXX	SQ1037	hiseq
PRJNA859547	B72685	962506	1	2016	F	7/03/2017	Frozen	CDR6TANXX	SQ1020	hiseq
PRJNA859547	B72686	963053	1	2016	F	7/03/2017	Frozen	CDR65ANXX	SQ1037	hiseq
PRJNA859547	B72688	963447	1	2016	F	7/03/2017	Frozen	CDR65ANXX	SQ1038	hiseq
PRJNA859547	B72689	962783	1	2016	F	7/03/2017	Frozen	CDR65ANXX	SQ1036	hiseq
PRJNA859547	B72690	962401	1	2016	F	7/03/2017	Frozen	CDR6TANXX	SQ1020	hiseq
PRJNA859547	B72691	962686	1	2016	F	7/03/2017	Frozen	CDR65ANXX	SQ1036	hiseq
PRJNA859547	B72692	962583	1	2016	F	7/03/2017	Frozen	CDR65ANXX	SQ1036	hiseq
PRJNA859547	B72693	962402	1	2016	F	7/03/2017	Frozen	CDR6TANXX	SQ1020	hiseq
PRJNA859547	B72694	963414	1	2016	F	7/03/2017	Frozen	CDR65ANXX	SQ1038	hiseq
PRJNA859547	B72695	962403	1	2016	F	7/03/2017	Frozen	CDR6TANXX	SQ1020	hiseq
PRJNA859547	B72696	963310	1	2016	F	7/03/2017	Frozen	CDR65ANXX	SQ1038	hiseq
PRJNA1106541	B61773	971891	1	2018	M	14/01/2019	Frozen	HCH3GDRXY	SQ1639	novaseq
PRJNA1106541	B61774	971929	1	2018	M	14/01/2019	Frozen	HCH3GDRXY	SQ1639	novaseq
PRJNA1106541	B61775	972022	1	2018	M	14/01/2019	Frozen	HCH3GDRXY	SQ1639	novaseq
PRJNA1106541	B61776	971910	1	2018	M	14/01/2019	Frozen	HCH3GDRXY	SQ1639	novaseq
PRJNA1106541	B61777	971854	1	2018	M	14/01/2019	Frozen	HCH3GDRXY	SQ1639	novaseq
PRJNA1106541	B61778	971872	1	2018	M	14/01/2019	Frozen	HCH3GDRXY	SQ1639	novaseq
PRJNA1106541	B61779	971947	1	2018	M	14/01/2019	Frozen	HCH3GDRXY	SQ1639	novaseq
PRJNA1106541	B61780	971984	1	2018	M	14/01/2019	Frozen	HCH3GDRXY	SQ1639	novaseq
PRJNA1106541	B61781	971873	1	2018	M	14/01/2019	Frozen	HCH3GDRXY	SQ1639	novaseq
PRJNA1106541	B61782	971965	1	2018	M	14/01/2019	Frozen	HCH3GDRXY	SQ1639	novaseq
PRJNA1106541	B61783	971930	1	2018	M	14/01/2019	Frozen	HCH3GDRXY	SQ1639	novaseq
PRJNA1106541	B61784	971911	1	2018	M	14/01/2019	Frozen	HCH3GDRXY	SQ1639	novaseq
PRJNA1106541	B61785	972003	1	2018	M	14/01/2019	Frozen	HCH3GDRXY	SQ1639	novaseq
PRJNA1106541	B61786	971836	1	2018	M	14/01/2019	Frozen	HCH3GDRXY	SQ1638	novaseq
PRJNA1106541	B61787	971985	1	2018	M	14/01/2019	Frozen	HCH3GDRXY	SQ1639	novaseq
PRJNA1106541	B61788	971948	1	2018	M	14/01/2019	Frozen	HCH3GDRXY	SQ1639	novaseq
PRJNA1106541	B61789	971912	1	2018	M	14/01/2019	Frozen	HCH3GDRXY	SQ1639	novaseq
PRJNA1106541	B61790	971949	1	2018	M	14/01/2019	Frozen	HCH3GDRXY	SQ1639	novaseq
PRJNA1106541	B61791	971931	1	2018	M	14/01/2019	Frozen	HCH3GDRXY	SQ1639	novaseq
PRJNA1106541	B61792	971932	1	2018	M	14/01/2019	Frozen	HCH3GDRXY	SQ1639	novaseq
PRJNA1106541	B61793	971892	1	2018	M	14/01/2019	Frozen	HCH3GDRXY	SQ1639	novaseq
PRJNA1106541	B61794	971913	1	2018	M	14/01/2019	Frozen	HCH3GDRXY	SQ1639	novaseq
PRJNA1106541	B61795	971874	1	2018	M	14/01/2019	Frozen	HCH3GDRXY	SQ1639	novaseq
PRJNA1106541	B61796	971933	1	2018	M	14/01/2019	Frozen	HCH3GDRXY	SQ1639	novaseq
PRJNA1106541	B61798	971875	1	2018	M	14/01/2019	Frozen	HCH3GDRXY	SQ1639	novaseq
PRJNA1106541	B61799	971876	1	2018	M	14/01/2019	Frozen	HCH3GDRXY	SQ1639	novaseq
PRJNA1106541	B61800	971877	1	2018	M	14/01/2019	Frozen	HCH3GDRXY	SQ1639	novaseq
PRJNA1106541	B61801	971934	1	2018	M	14/01/2019	Frozen	HCH3GDRXY	SQ1639	novaseq
PRJNA1106541	B61802	971950	1	2018	M	14/01/2019	Frozen	HCH3GDRXY	SQ1639	novaseq
PRJNA1106541	B61803	971966	1	2018	M	14/01/2019	Frozen	HCH3GDRXY	SQ1639	novaseq
PRJNA1106541	B61804	971935	1	2018	M	14/01/2019	Frozen	HCH3GDRXY	SQ1639	novaseq
PRJNA1106541	B61805	972004	1	2018	M	14/01/2019	Frozen	HCH3GDRXY	SQ1639	novaseq
PRJNA1106541	B61806	971855	1	2018	M	14/01/2019	Frozen	HCH3GDRXY	SQ1639	novaseq
PRJNA1106541	B61807	971856	1	2018	M	14/01/2019	Frozen	HCH3GDRXY	SQ1639	novaseq
PRJNA1106541	B61808	972005	1	2018	M	14/01/2019	Frozen	HCH3GDRXY	SQ1639	novaseq
PRJNA1106541	B61809	971914	1	2018	M	14/01/2019	Frozen	HCH3GDRXY	SQ1639	novaseq
PRJNA1106541	B61810	971878	1	2018	M	14/01/2019	Frozen	HCH3GDRXY	SQ1639	novaseq
PRJNA1106541	B61811	971987	1	2018	M	14/01/2019	Frozen	HCH3GDRXY	SQ1639	novaseq
PRJNA1106541	B61812	972006	1	2018	M	14/01/2019	Frozen	HCH3GDRXY	SQ1639	novaseq
PRJNA1106541	B61813	971879	1	2018	M	14/01/2019	Frozen	HCH3GDRXY	SQ1639	novaseq
PRJNA1106541	B61814	972007	1	2018	M	14/01/2019	Frozen	HCH3GDRXY	SQ1639	novaseq
PRJNA1106541	B61815	971988	1	2018	M	14/01/2019	Frozen	HCH3GDRXY	SQ1639	novaseq
PRJNA1106541	B61816	971837	1	2018	M	14/01/2019	Frozen	HCH3GDRXY	SQ1638	novaseq
PRJNA1106541	B61817	971830	1	2018	M	14/01/2019	Frozen	HCH3GDRXY	SQ1638	novaseq
PRJNA1106541	B61818	971893	1	2018	M	14/01/2019	Frozen	HCH3GDRXY	SQ1639	novaseq
PRJNA1106541	B61819	972008	1	2018	M	14/01/2019	Frozen	HCH3GDRXY	SQ1639	novaseq
PRJNA1106541	B61820	971838	1	2018	M	14/01/2019	Frozen	HCH3GDRXY	SQ1638	novaseq
PRJNA1106541	B61821	971857	1	2018	M	14/01/2019	Frozen	HCH3GDRXY	SQ1639	novaseq
PRJNA1106541	B61822	971936	1	2018	M	14/01/2019	Frozen	HCH3GDRXY	SQ1639	novaseq
PRJNA1106541	B61823	971937	1	2018	M	14/01/2019	Frozen	HCH3GDRXY	SQ1639	novaseq
PRJNA1106541	B61824	971951	1	2018	M	14/01/2019	Frozen	HCH3GDRXY	SQ1639	novaseq
PRJNA1106541	B61825	971839	1	2018	M	14/01/2019	Frozen	HCH3GDRXY	SQ1638	novaseq
PRJNA1106541	B61826	971840	1	2018	M	14/01/2019	Frozen	HCH3GDRXY	SQ1638	novaseq
PRJNA1106541	B61827	971915	1	2018	M	14/01/2019	Frozen	HCH3GDRXY	SQ1639	novaseq
PRJNA1106541	B61828	972009	1	2018	M	14/01/2019	Frozen	HCH3GDRXY	SQ1639	novaseq
PRJNA1106541	B61829	972010	1	2018	M	14/01/2019	Frozen	HCH3GDRXY	SQ1639	novaseq
PRJNA1106541	B61830	971916	1	2018	M	14/01/2019	Frozen	HCH3GDRXY	SQ1639	novaseq
PRJNA1106541	B61831	971938	1	2018	M	14/01/2019	Frozen	HCH3GDRXY	SQ1639	novaseq
PRJNA1106541	B61832	972011	1	2018	M	14/01/2019	Frozen	HCH3GDRXY	SQ1639	novaseq
PRJNA1106541	B61833	971967	1	2018	M	14/01/2019	Frozen	HCH3GDRXY	SQ1639	novaseq
PRJNA1106541	B61834	971952	1	2018	M	14/01/2019	Frozen	HCH3GDRXY	SQ1639	novaseq
PRJNA1106541	B61835	971858	1	2018	M	14/01/2019	Frozen	HCH3GDRXY	SQ1639	novaseq
PRJNA1106541	B61836	971953	1	2018	M	14/01/2019	Frozen	HCH3GDRXY	SQ1639	novaseq
PRJNA1106541	B61837	971954	1	2018	M	14/01/2019	Frozen	HCH3GDRXY	SQ1639	novaseq
PRJNA1106541	B61838	971917	1	2018	M	14/01/2019	Frozen	HCH3GDRXY	SQ1639	novaseq
PRJNA1106541	B61839	971859	1	2018	M	14/01/2019	Frozen	HCH3GDRXY	SQ1639	novaseq
PRJNA1106541	B61840	971841	1	2018	M	14/01/2019	Frozen	HCH3GDRXY	SQ1638	novaseq
PRJNA1106541	B61841	971968	1	2018	M	14/01/2019	Frozen	HCH3GDRXY	SQ1639	novaseq
PRJNA1106541	B61842	971918	1	2018	M	14/01/2019	Frozen	HCH3GDRXY	SQ1639	novaseq
PRJNA1106541	B61843	971842	1	2018	M	14/01/2019	Frozen	HCH3GDRXY	SQ1638	novaseq
PRJNA1106541	B61844	971880	1	2018	M	14/01/2019	Frozen	HCH3GDRXY	SQ1639	novaseq
PRJNA1106541	B61845	971831	1	2018	M	14/01/2019	Frozen	HCH3GDRXY	SQ1638	novaseq
PRJNA1106541	B61846	972012	1	2018	M	14/01/2019	Frozen	HCH3GDRXY	SQ1639	novaseq
PRJNA1106541	B61847	971894	1	2018	M	14/01/2019	Frozen	HCH3GDRXY	SQ1639	novaseq
PRJNA1106541	B61848	971939	1	2018	M	14/01/2019	Frozen	HCH3GDRXY	SQ1639	novaseq
PRJNA1106541	B61849	971989	1	2018	M	14/01/2019	Frozen	HCH3GDRXY	SQ1639	novaseq
PRJNA1106541	B61850	971969	1	2018	M	14/01/2019	Frozen	HCH3GDRXY	SQ1639	novaseq
PRJNA1106541	B61851	971860	1	2018	M	14/01/2019	Frozen	HCH3GDRXY	SQ1639	novaseq
PRJNA1106541	B61852	971919	1	2018	M	14/01/2019	Frozen	HCH3GDRXY	SQ1639	novaseq
PRJNA1106541	B61853	971843	1	2018	M	14/01/2019	Frozen	HCH3GDRXY	SQ1638	novaseq
PRJNA1106541	B61854	972023	1	2018	M	14/01/2019	Frozen	HCH3GDRXY	SQ1639	novaseq
PRJNA1106541	B61855	971970	1	2018	M	14/01/2019	Frozen	HCH3GDRXY	SQ1639	novaseq
PRJNA1106541	B61856	972013	1	2018	M	14/01/2019	Frozen	HCH3GDRXY	SQ1639	novaseq
PRJNA1106541	B61857	972024	1	2018	M	14/01/2019	Frozen	HCH3GDRXY	SQ1639	novaseq
PRJNA1106541	B61858	971955	1	2018	M	14/01/2019	Frozen	HCH3GDRXY	SQ1639	novaseq
PRJNA1106541	B61859	971990	1	2018	M	14/01/2019	Frozen	HCH3GDRXY	SQ1639	novaseq
PRJNA1106541	B61860	971881	1	2018	M	14/01/2019	Frozen	HCH3GDRXY	SQ1639	novaseq
PRJNA1106541	B61861	971920	1	2018	M	14/01/2019	Frozen	HCH3GDRXY	SQ1639	novaseq
PRJNA1106541	B61862	972025	1	2018	M	14/01/2019	Frozen	HCH3GDRXY	SQ1639	novaseq
PRJNA1106541	B61863	971971	1	2018	M	14/01/2019	Frozen	HCH3GDRXY	SQ1639	novaseq
PRJNA1106541	B61864	971921	1	2018	M	14/01/2019	Frozen	HCH3GDRXY	SQ1639	novaseq
PRJNA1106541	B61865	971972	1	2018	M	14/01/2019	Frozen	HCH3GDRXY	SQ1639	novaseq
PRJNA1106541	B61866	971861	1	2018	M	14/01/2019	Frozen	HCH3GDRXY	SQ1639	novaseq
PRJNA1106541	B61867	971832	1	2018	M	14/01/2019	Frozen	HCH3GDRXY	SQ1638	novaseq
PRJNA1106541	B61868	971991	1	2018	M	14/01/2019	Frozen	HCH3GDRXY	SQ1639	novaseq
PRJNA1106541	B61869	971895	1	2018	M	14/01/2019	Frozen	HCH3GDRXY	SQ1639	novaseq
PRJNA1106541	B61870	971992	1	2018	M	14/01/2019	Frozen	HCH3GDRXY	SQ1639	novaseq
PRJNA1106541	B61871	971993	1	2018	M	14/01/2019	Frozen	HCH3GDRXY	SQ1639	novaseq
PRJNA1106541	B61872	971896	1	2018	M	14/01/2019	Frozen	HCH3GDRXY	SQ1639	novaseq
PRJNA1106541	B61873	971862	1	2018	M	14/01/2019	Frozen	HCH3GDRXY	SQ1639	novaseq
PRJNA1106541	B61874	971863	1	2018	M	14/01/2019	Frozen	HCH3GDRXY	SQ1639	novaseq
PRJNA1106541	B61875	971833	1	2018	M	14/01/2019	Frozen	HCH3GDRXY	SQ1638	novaseq
PRJNA1106541	B61876	971940	1	2018	M	14/01/2019	Frozen	HCH3GDRXY	SQ1639	novaseq
PRJNA1106541	B61877	971994	1	2018	M	14/01/2019	Frozen	HCH3GDRXY	SQ1639	novaseq
PRJNA1106541	B61878	971941	1	2018	M	14/01/2019	Frozen	HCH3GDRXY	SQ1639	novaseq
PRJNA1106541	B61879	971995	1	2018	M	14/01/2019	Frozen	HCH3GDRXY	SQ1639	novaseq
PRJNA1106541	B61880	971922	1	2018	M	14/01/2019	Frozen	HCH3GDRXY	SQ1639	novaseq
PRJNA1106541	B61881	971996	1	2018	M	14/01/2019	Frozen	HCH3GDRXY	SQ1639	novaseq
PRJNA1106541	B61882	971942	1	2018	M	14/01/2019	Frozen	HCH3GDRXY	SQ1639	novaseq
PRJNA1106541	B61883	971973	1	2018	M	14/01/2019	Frozen	HCH3GDRXY	SQ1639	novaseq
PRJNA1106541	B61884	971882	1	2018	M	14/01/2019	Frozen	HCH3GDRXY	SQ1639	novaseq
PRJNA1106541	B61886	971834	1	2018	M	14/01/2019	Frozen	HCH3GDRXY	SQ1638	novaseq
PRJNA1106541	B61887	971898	1	2018	M	14/01/2019	Frozen	HCH3GDRXY	SQ1639	novaseq
PRJNA1106541	B61888	971899	1	2018	M	14/01/2019	Frozen	HCH3GDRXY	SQ1639	novaseq
PRJNA1106541	B61889	971943	1	2018	M	14/01/2019	Frozen	HCH3GDRXY	SQ1639	novaseq
PRJNA1106541	B61890	971956	1	2018	M	14/01/2019	Frozen	HCH3GDRXY	SQ1639	novaseq
PRJNA1106541	B61891	971864	1	2018	M	14/01/2019	Frozen	HCH3GDRXY	SQ1639	novaseq
PRJNA1106541	B61892	971997	1	2018	M	14/01/2019	Frozen	HCH3GDRXY	SQ1639	novaseq
PRJNA1106541	B61893	971844	1	2018	M	14/01/2019	Frozen	HCH3GDRXY	SQ1638	novaseq
PRJNA1106541	B61894	971845	1	2018	M	14/01/2019	Frozen	HCH3GDRXY	SQ1638	novaseq
PRJNA1106541	B61895	972014	1	2018	M	14/01/2019	Frozen	HCH3GDRXY	SQ1639	novaseq
PRJNA1106541	B61896	971998	1	2018	M	14/01/2019	Frozen	HCH3GDRXY	SQ1639	novaseq
PRJNA1106541	B61897	971900	1	2018	M	14/01/2019	Frozen	HCH3GDRXY	SQ1639	novaseq
PRJNA1106541	B61898	971944	1	2018	M	14/01/2019	Frozen	HCH3GDRXY	SQ1639	novaseq
PRJNA1106541	B61899	971999	1	2018	M	14/01/2019	Frozen	HCH3GDRXY	SQ1639	novaseq
PRJNA1106541	B61900	972026	1	2018	M	14/01/2019	Frozen	HCH3GDRXY	SQ1639	novaseq
PRJNA1106541	B61901	971974	1	2018	M	14/01/2019	Frozen	HCH3GDRXY	SQ1639	novaseq
PRJNA1106541	B61902	971901	1	2018	M	14/01/2019	Frozen	HCH3GDRXY	SQ1639	novaseq
PRJNA1106541	B61903	971846	1	2018	M	14/01/2019	Frozen	HCH3GDRXY	SQ1638	novaseq
PRJNA1106541	B61904	972000	1	2018	M	14/01/2019	Frozen	HCH3GDRXY	SQ1639	novaseq
PRJNA1106541	B61905	971865	1	2018	M	14/01/2019	Frozen	HCH3GDRXY	SQ1639	novaseq
PRJNA1106541	B61906	971847	1	2018	M	14/01/2019	Frozen	HCH3GDRXY	SQ1638	novaseq
PRJNA1106541	B61907	971957	1	2018	M	14/01/2019	Frozen	HCH3GDRXY	SQ1639	novaseq
PRJNA1106541	B61908	971975	1	2018	M	14/01/2019	Frozen	HCH3GDRXY	SQ1639	novaseq
PRJNA1106541	B61909	971848	1	2018	M	14/01/2019	Frozen	HCH3GDRXY	SQ1638	novaseq
PRJNA1106541	B61910	971923	1	2018	M	14/01/2019	Frozen	HCH3GDRXY	SQ1639	novaseq
PRJNA1106541	B61911	971866	1	2018	M	14/01/2019	Frozen	HCH3GDRXY	SQ1639	novaseq
PRJNA1106541	B61912	971902	1	2018	M	14/01/2019	Frozen	HCH3GDRXY	SQ1639	novaseq
PRJNA1106541	B61913	971924	1	2018	M	14/01/2019	Frozen	HCH3GDRXY	SQ1639	novaseq
PRJNA1106541	B61914	971883	1	2018	M	14/01/2019	Frozen	HCH3GDRXY	SQ1639	novaseq
PRJNA1106541	B61915	971945	1	2018	M	14/01/2019	Frozen	HCH3GDRXY	SQ1639	novaseq
PRJNA1106541	B61917	971904	1	2018	M	14/01/2019	Frozen	HCH3GDRXY	SQ1639	novaseq
PRJNA1106541	B61918	972015	1	2018	M	14/01/2019	Frozen	HCH3GDRXY	SQ1639	novaseq
PRJNA1106541	B61919	972016	1	2018	M	14/01/2019	Frozen	HCH3GDRXY	SQ1639	novaseq
PRJNA1106541	B61920	971958	1	2018	M	14/01/2019	Frozen	HCH3GDRXY	SQ1639	novaseq
PRJNA1106541	B61921	971959	1	2018	M	14/01/2019	Frozen	HCH3GDRXY	SQ1639	novaseq
PRJNA1106541	B61922	971976	1	2018	M	14/01/2019	Frozen	HCH3GDRXY	SQ1639	novaseq
PRJNA1106541	B61924	971884	1	2018	M	14/01/2019	Frozen	HCH3GDRXY	SQ1639	novaseq
PRJNA1106541	B61925	972001	1	2018	M	14/01/2019	Frozen	HCH3GDRXY	SQ1639	novaseq
PRJNA1106541	B61926	971905	1	2018	M	14/01/2019	Frozen	HCH3GDRXY	SQ1639	novaseq
PRJNA1106541	B61927	971906	1	2018	M	14/01/2019	Frozen	HCH3GDRXY	SQ1639	novaseq
PRJNA1106541	B61928	972017	1	2018	M	14/01/2019	Frozen	HCH3GDRXY	SQ1639	novaseq
PRJNA1106541	B61929	971867	1	2018	M	14/01/2019	Frozen	HCH3GDRXY	SQ1639	novaseq
PRJNA1106541	B61930	971868	1	2018	M	14/01/2019	Frozen	HCH3GDRXY	SQ1639	novaseq
PRJNA1106541	B61931	971907	1	2018	M	14/01/2019	Frozen	HCH3GDRXY	SQ1639	novaseq
PRJNA1106541	B61932	971977	1	2018	M	14/01/2019	Frozen	HCH3GDRXY	SQ1639	novaseq
PRJNA1106541	B61933	971885	1	2018	M	14/01/2019	Frozen	HCH3GDRXY	SQ1639	novaseq
PRJNA1106541	B61934	971978	1	2018	M	14/01/2019	Frozen	HCH3GDRXY	SQ1639	novaseq
PRJNA1106541	B61935	971869	1	2018	M	14/01/2019	Frozen	HCH3GDRXY	SQ1639	novaseq
PRJNA1106541	B61936	971979	1	2018	M	14/01/2019	Frozen	HCH3GDRXY	SQ1639	novaseq
PRJNA1106541	B61937	971849	1	2018	M	14/01/2019	Frozen	HCH3GDRXY	SQ1638	novaseq
PRJNA1106541	B61938	972018	1	2018	M	14/01/2019	Frozen	HCH3GDRXY	SQ1639	novaseq
PRJNA1106541	B61939	971980	1	2018	M	14/01/2019	Frozen	HCH3GDRXY	SQ1639	novaseq
PRJNA1106541	B61940	972002	1	2018	M	14/01/2019	Frozen	HCH3GDRXY	SQ1639	novaseq
PRJNA1106541	B61941	971960	1	2018	M	14/01/2019	Frozen	HCH3GDRXY	SQ1639	novaseq
PRJNA1106541	B61942	971908	1	2018	M	14/01/2019	Frozen	HCH3GDRXY	SQ1639	novaseq
PRJNA1106541	B61943	971886	1	2018	M	14/01/2019	Frozen	HCH3GDRXY	SQ1639	novaseq
PRJNA1106541	B61944	971961	1	2018	M	14/01/2019	Frozen	HCH3GDRXY	SQ1639	novaseq
PRJNA1106541	B61947	971962	1	2018	M	14/01/2019	Frozen	HCH3GDRXY	SQ1639	novaseq
PRJNA1106541	B61948	971850	1	2018	M	14/01/2019	Frozen	HCH3GDRXY	SQ1638	novaseq
PRJNA1106541	B61949	971909	1	2018	M	14/01/2019	Frozen	HCH3GDRXY	SQ1639	novaseq
PRJNA1106541	B61952	971963	1	2018	M	14/01/2019	Frozen	HCH3GDRXY	SQ1639	novaseq
PRJNA1106541	B61953	971981	1	2018	M	14/01/2019	Frozen	HCH3GDRXY	SQ1639	novaseq
PRJNA1106541	B61954	971870	1	2018	M	14/01/2019	Frozen	HCH3GDRXY	SQ1639	novaseq
PRJNA1106541	B61955	971851	1	2018	M	14/01/2019	Frozen	HCH3GDRXY	SQ1638	novaseq
PRJNA1106541	B61956	971964	1	2018	M	14/01/2019	Frozen	HCH3GDRXY	SQ1639	novaseq
PRJNA1106541	B61957	972019	1	2018	M	14/01/2019	Frozen	HCH3GDRXY	SQ1639	novaseq
PRJNA1106541	B61958	972027	1	2018	M	14/01/2019	Frozen	HCH3GDRXY	SQ1639	novaseq
PRJNA1106541	B61959	971946	1	2018	M	14/01/2019	Frozen	HCH3GDRXY	SQ1639	novaseq
PRJNA1106541	B61960	972030	1	2018	M	14/01/2019	Frozen	HCH3GDRXY	SQ1639	novaseq
PRJNA1106541	B61962	971927	1	2018	M	14/01/2019	Frozen	HCH3GDRXY	SQ1639	novaseq
PRJNA1106541	B61963	971889	1	2018	M	14/01/2019	Frozen	HCH3GDRXY	SQ1639	novaseq
PRJNA1106541	B61964	972028	1	2018	M	14/01/2019	Frozen	HCH3GDRXY	SQ1639	novaseq
PRJNA1106541	B61965	972021	1	2018	M	14/01/2019	Frozen	HCH3GDRXY	SQ1639	novaseq
PRJNA1106541	B61966	971982	1	2018	M	14/01/2019	Frozen	HCH3GDRXY	SQ1639	novaseq
PRJNA1106541	B61970	971852	1	2018	M	14/01/2019	Frozen	HCH3GDRXY	SQ1638	novaseq
PRJNA1106541	B61972	971890	1	2018	M	14/01/2019	Frozen	HCH3GDRXY	SQ1639	novaseq
PRJNA1106541	B61973	971853	1	2018	M	14/01/2019	Frozen	HCH3GDRXY	SQ1638	novaseq
PRJNA1106541	B79825	978441	1	2019	M	17/02/2020	Frozen	HWFLWDRXY	SQ1737	novaseq
PRJNA1106541	B79826	978442	1	2019	M	17/02/2020	Frozen	HWFLWDRXY	SQ1737	novaseq
PRJNA1106541	B79827	978443	1	2019	M	17/02/2020	Frozen	HWFLWDRXY	SQ1737	novaseq
PRJNA1106541	B79828	978444	1	2019	M	17/02/2020	Frozen	HWFLWDRXY	SQ1737	novaseq
PRJNA1106541	B79829	978445	1	2019	M	17/02/2020	Frozen	HWFLWDRXY	SQ1737	novaseq
PRJNA1106541	B79830	978446	1	2019	M	17/02/2020	Frozen	HWFLWDRXY	SQ1737	novaseq
PRJNA1106541	B79831	978447	1	2019	M	17/02/2020	Frozen	HWFLWDRXY	SQ1737	novaseq
PRJNA1106541	B79833	978448	1	2019	M	17/02/2020	Frozen	HWFLWDRXY	SQ1737	novaseq
PRJNA1106541	B79834	978449	1	2019	M	17/02/2020	Frozen	HWFLWDRXY	SQ1737	novaseq
PRJNA1106541	B79835	978450	1	2019	M	17/02/2020	Frozen	HWFLWDRXY	SQ1737	novaseq
PRJNA1106541	B79836	978451	1	2019	M	17/02/2020	Frozen	HWFLWDRXY	SQ1737	novaseq
PRJNA1106541	B79837	978452	1	2019	M	17/02/2020	Frozen	HWFLWDRXY	SQ1737	novaseq
PRJNA1106541	B79838	978453	1	2019	M	17/02/2020	Frozen	HWFLWDRXY	SQ1737	novaseq
PRJNA1106541	B79839	978454	1	2019	M	17/02/2020	Frozen	HWFLWDRXY	SQ1737	novaseq
PRJNA1106541	B79840	978455	1	2019	M	17/02/2020	Frozen	HWFLWDRXY	SQ1737	novaseq
PRJNA1106541	B79841	978456	1	2019	M	17/02/2020	Frozen	HWFLWDRXY	SQ1737	novaseq
PRJNA1106541	B79842	978457	1	2019	M	17/02/2020	Frozen	HWFLWDRXY	SQ1737	novaseq
PRJNA1106541	B79843	978458	1	2019	M	17/02/2020	Frozen	HWFLWDRXY	SQ1737	novaseq
PRJNA1106541	B79844	978459	1	2019	M	17/02/2020	Frozen	HWFLWDRXY	SQ1737	novaseq
PRJNA1106541	B79845	978460	1	2019	M	17/02/2020	Frozen	HWFLWDRXY	SQ1737	novaseq
PRJNA1106541	B79846	978461	1	2019	M	17/02/2020	Frozen	HWFLWDRXY	SQ1737	novaseq
PRJNA1106541	B79847	978462	1	2019	M	17/02/2020	Frozen	HWFLWDRXY	SQ1737	novaseq
PRJNA1106541	B79848	978463	1	2019	M	17/02/2020	Frozen	HWFLWDRXY	SQ1737	novaseq
PRJNA1106541	B79849	978464	1	2019	M	17/02/2020	Frozen	HWFLWDRXY	SQ1737	novaseq
PRJNA1106541	B79850	978465	1	2019	M	17/02/2020	Frozen	HWFLWDRXY	SQ1737	novaseq
PRJNA1106541	B79851	978466	1	2019	M	17/02/2020	Frozen	HWFLWDRXY	SQ1737	novaseq
PRJNA1106541	B79852	978467	1	2019	M	17/02/2020	Frozen	HWFLWDRXY	SQ1737	novaseq
PRJNA1106541	B79853	978468	1	2019	M	17/02/2020	Frozen	HWFLWDRXY	SQ1737	novaseq
PRJNA1106541	B79854	978469	1	2019	M	17/02/2020	Frozen	HWFLWDRXY	SQ1737	novaseq
PRJNA1106541	B79855	978470	1	2019	M	17/02/2020	Frozen	HWFLWDRXY	SQ1737	novaseq
PRJNA1106541	B79856	978471	1	2019	M	17/02/2020	Frozen	HWFLWDRXY	SQ1737	novaseq
PRJNA1106541	B79857	978472	1	2019	M	17/02/2020	Frozen	HWFLWDRXY	SQ1737	novaseq
PRJNA1106541	B79859	978473	1	2019	M	17/02/2020	Frozen	HWFLWDRXY	SQ1737	novaseq
PRJNA1106541	B79860	978474	1	2019	M	17/02/2020	Frozen	HWFLWDRXY	SQ1737	novaseq
PRJNA1106541	B79861	978475	1	2019	M	17/02/2020	Frozen	HWFLWDRXY	SQ1737	novaseq
PRJNA1106541	B79862	978476	1	2019	M	17/02/2020	Frozen	HWFLWDRXY	SQ1737	novaseq
PRJNA1106541	B79863	978477	1	2019	M	17/02/2020	Frozen	HWFLWDRXY	SQ1737	novaseq
PRJNA1106541	B79865	978479	1	2019	M	17/02/2020	Frozen	HWFLWDRXY	SQ1737	novaseq
PRJNA1106541	B79866	978480	1	2019	M	17/02/2020	Frozen	HWFLWDRXY	SQ1737	novaseq
PRJNA1106541	B79867	978481	1	2019	M	17/02/2020	Frozen	HWFLWDRXY	SQ1737	novaseq
PRJNA1106541	B79868	978482	1	2019	M	17/02/2020	Frozen	HWFLWDRXY	SQ1737	novaseq
PRJNA1106541	B79869	978483	1	2019	M	17/02/2020	Frozen	HWFLWDRXY	SQ1737	novaseq
PRJNA1106541	B79870	978484	1	2019	M	17/02/2020	Frozen	HWFLWDRXY	SQ1737	novaseq
PRJNA1106541	B79871	978485	1	2019	M	17/02/2020	Frozen	HWFLWDRXY	SQ1737	novaseq
PRJNA1106541	B79872	978486	1	2019	M	17/02/2020	Frozen	HWFLWDRXY	SQ1737	novaseq
PRJNA1106541	B79873	978487	1	2019	M	17/02/2020	Frozen	HWFLWDRXY	SQ1737	novaseq
PRJNA1106541	B79874	978488	1	2019	M	17/02/2020	Frozen	HWFLWDRXY	SQ1737	novaseq
PRJNA1106541	B79875	978489	1	2019	M	17/02/2020	Frozen	HWFLWDRXY	SQ1737	novaseq
PRJNA1106541	B79876	978490	1	2019	M	17/02/2020	Frozen	HWFLWDRXY	SQ1737	novaseq
PRJNA1106541	B79877	978491	1	2019	M	17/02/2020	Frozen	HWFLWDRXY	SQ1737	novaseq
PRJNA1106541	B79878	978492	1	2019	M	17/02/2020	Frozen	HWFLWDRXY	SQ1737	novaseq
PRJNA1106541	B79879	978493	1	2019	M	17/02/2020	Frozen	HWFLWDRXY	SQ1737	novaseq
PRJNA1106541	B79880	978494	1	2019	M	17/02/2020	Frozen	HWFLWDRXY	SQ1737	novaseq
PRJNA1106541	B79881	978495	1	2019	M	17/02/2020	Frozen	HWFLWDRXY	SQ1737	novaseq
PRJNA1106541	B79882	978496	1	2019	M	17/02/2020	Frozen	HWFLWDRXY	SQ1737	novaseq
PRJNA1106541	B79883	978497	1	2019	M	17/02/2020	Frozen	HWFLWDRXY	SQ1737	novaseq
PRJNA1106541	B79884	978498	1	2019	M	17/02/2020	Frozen	HWFLWDRXY	SQ1737	novaseq
PRJNA1106541	B79885	978499	1	2019	M	17/02/2020	Frozen	HWFLWDRXY	SQ1737	novaseq
PRJNA1106541	B79886	978500	1	2019	M	17/02/2020	Frozen	HWFLWDRXY	SQ1737	novaseq
PRJNA1106541	B79887	978501	1	2019	M	17/02/2020	Frozen	HWFLWDRXY	SQ1737	novaseq
PRJNA1106541	B79888	978502	1	2019	M	17/02/2020	Frozen	HWFLWDRXY	SQ1737	novaseq
PRJNA1106541	B79889	978503	1	2019	M	17/02/2020	Frozen	HWFLWDRXY	SQ1737	novaseq
PRJNA1106541	B79890	978504	1	2019	M	17/02/2020	Frozen	HWFLWDRXY	SQ1737	novaseq
PRJNA1106541	B79891	978505	1	2019	M	17/02/2020	Frozen	HWFLWDRXY	SQ1737	novaseq
PRJNA1106541	B79892	978506	1	2019	M	17/02/2020	Frozen	HWFLWDRXY	SQ1737	novaseq
PRJNA1106541	B79893	978507	1	2019	M	17/02/2020	Frozen	HWFLWDRXY	SQ1737	novaseq
PRJNA1106541	B79894	978508	1	2019	M	17/02/2020	Frozen	HWFLWDRXY	SQ1737	novaseq
PRJNA1106541	B79895	978509	1	2019	M	17/02/2020	Frozen	HWFLWDRXY	SQ1737	novaseq
PRJNA1106541	B79896	978510	1	2019	M	17/02/2020	Frozen	HWFLWDRXY	SQ1737	novaseq
PRJNA1106541	B79897	978511	1	2019	M	17/02/2020	Frozen	HWFLWDRXY	SQ1737	novaseq
PRJNA1106541	B79898	978512	1	2019	M	17/02/2020	Frozen	HWFLWDRXY	SQ1737	novaseq
PRJNA1106541	B79899	978513	1	2019	M	17/02/2020	Frozen	HWFLWDRXY	SQ1737	novaseq
PRJNA1106541	B79900	978514	1	2019	M	17/02/2020	Frozen	HWFLWDRXY	SQ1737	novaseq
PRJNA1106541	B79901	978515	1	2019	M	17/02/2020	Frozen	HWFLWDRXY	SQ1737	novaseq
PRJNA1106541	B79902	978516	1	2019	M	17/02/2020	Frozen	HWFLWDRXY	SQ1737	novaseq
PRJNA1106541	B79903	978517	1	2019	M	17/02/2020	Frozen	HWFLWDRXY	SQ1737	novaseq
PRJNA1106541	B79904	978518	1	2019	M	17/02/2020	Frozen	HWFLWDRXY	SQ1737	novaseq
PRJNA1106541	B79905	978519	1	2019	M	17/02/2020	Frozen	HWFLWDRXY	SQ1737	novaseq
PRJNA1106541	B79906	978520	1	2019	M	17/02/2020	Frozen	HWFLWDRXY	SQ1737	novaseq
PRJNA1106541	B79909	978521	1	2019	M	17/02/2020	Frozen	HWFLWDRXY	SQ1737	novaseq
PRJNA1106541	B79910	978522	1	2019	M	17/02/2020	Frozen	HWFLWDRXY	SQ1737	novaseq
PRJNA1106541	B79912	978523	1	2019	M	17/02/2020	Frozen	HWFLWDRXY	SQ1737	novaseq
PRJNA1106541	B79913	978524	1	2019	M	17/02/2020	Frozen	HWFLWDRXY	SQ1737	novaseq
PRJNA1106541	B79914	978525	1	2019	M	17/02/2020	Frozen	HWFLWDRXY	SQ1737	novaseq
PRJNA1106541	B79916	978526	1	2019	M	17/02/2020	Frozen	HWFLWDRXY	SQ1737	novaseq
PRJNA1106541	B79917	978527	1	2019	M	17/02/2020	Frozen	HWFLWDRXY	SQ1737	novaseq
PRJNA1106541	B79918	978528	1	2019	M	17/02/2020	Frozen	HWFLWDRXY	SQ1737	novaseq
PRJNA1106541	B79919	978529	1	2019	M	17/02/2020	Frozen	HWFLWDRXY	SQ1737	novaseq
PRJNA1106541	B79921	978530	1	2019	M	17/02/2020	Frozen	HWFLWDRXY	SQ1737	novaseq
PRJNA1106541	B79922	978531	1	2019	M	17/02/2020	Frozen	HWFLWDRXY	SQ1737	novaseq
PRJNA1106541	B79923	978532	1	2019	M	17/02/2020	Frozen	HWFLWDRXY	SQ1737	novaseq
PRJNA1106541	B79924	978533	1	2019	M	17/02/2020	Frozen	HWFLWDRXY	SQ1737	novaseq
PRJNA1106541	B79927	978534	1	2019	M	17/02/2020	Frozen	HWFLWDRXY	SQ1737	novaseq
PRJNA1106541	B79933	978535	1	2019	M	18/02/2020	Frozen	HWFLWDRXY	SQ1737	novaseq
PRJNA1106541	B79934	978536	1	2019	M	18/02/2020	Frozen	HWFLWDRXY	SQ1737	novaseq
PRJNA1106541	B79936	978537	1	2019	M	18/02/2020	Frozen	HWFLWDRXY	SQ1737	novaseq
PRJNA1106541	B79942	978538	1	2019	M	18/02/2020	Frozen	HWFLWDRXY	SQ1737	novaseq
PRJNA1106541	B79945	978539	1	2019	M	18/02/2020	Frozen	HWFLWDRXY	SQ1737	novaseq
PRJNA1106541	B79946	978540	1	2019	M	18/02/2020	Frozen	HWFLWDRXY	SQ1737	novaseq
PRJNA1106541	B79949	978541	1	2019	M	18/02/2020	Frozen	HWFLWDRXY	SQ1737	novaseq
PRJNA1106541	B79952	978542	1	2019	M	18/02/2020	Frozen	HWFLWDRXY	SQ1737	novaseq
PRJNA1106541	B79955	978543	1	2019	M	18/02/2020	Frozen	HWFLWDRXY	SQ1737	novaseq
PRJNA1106541	B79956	978544	1	2019	M	18/02/2020	Frozen	HWFLWDRXY	SQ1737	novaseq
PRJNA1106541	B79957	978545	1	2019	M	18/02/2020	Frozen	HWFLWDRXY	SQ1737	novaseq
PRJNA1106541	B79959	978546	1	2019	M	18/02/2020	Frozen	HWFLWDRXY	SQ1737	novaseq
PRJNA1106541	B79961	978547	1	2019	M	18/02/2020	Frozen	HWFLWDRXY	SQ1737	novaseq
PRJNA1106541	B79963	978548	1	2019	M	18/02/2020	Frozen	HWFLWDRXY	SQ1737	novaseq
PRJNA1106541	B79965	978549	1	2019	M	18/02/2020	Frozen	HWFLWDRXY	SQ1737	novaseq
PRJNA1106541	B79967	978550	1	2019	M	18/02/2020	Frozen	HWFLWDRXY	SQ1737	novaseq
PRJNA1106541	B79972	978551	1	2019	M	18/02/2020	Frozen	HWFLWDRXY	SQ1737	novaseq
PRJNA1106541	B79973	978552	1	2019	M	18/02/2020	Frozen	HWFLWDRXY	SQ1737	novaseq
PRJNA1106541	B79980	978553	1	2019	M	18/02/2020	Frozen	HWFLWDRXY	SQ1737	novaseq
PRJNA1106541	B79981	978554	1	2019	M	18/02/2020	Frozen	HWFLWDRXY	SQ1737	novaseq
PRJNA1106541	B79984	978555	1	2019	M	18/02/2020	Frozen	HWFLWDRXY	SQ1737	novaseq
PRJNA1106541	B79987	978556	1	2019	M	18/02/2020	Frozen	HWFLWDRXY	SQ1737	novaseq
PRJNA1106541	B79989	978557	1	2019	M	18/02/2020	Frozen	HWFLWDRXY	SQ1737	novaseq
PRJNA1106541	B79990	978558	1	2019	M	18/02/2020	Frozen	HWFLWDRXY	SQ1737	novaseq
PRJNA1106541	B79994	978559	1	2019	M	18/02/2020	Frozen	HWFLWDRXY	SQ1737	novaseq
PRJNA1106541	B79996	978560	1	2019	M	18/02/2020	Frozen	HWFLWDRXY	SQ1737	novaseq
PRJNA1106541	B79999	978561	1	2019	M	18/02/2020	Frozen	HWFLWDRXY	SQ1737	novaseq
PRJNA1106541	B80005	978562	1	2019	M	18/02/2020	Frozen	HWFLWDRXY	SQ1737	novaseq
PRJNA1106541	B80007	978563	1	2019	M	18/02/2020	Frozen	HWFLWDRXY	SQ1737	novaseq
PRJNA1106541	B80009	978564	1	2019	M	18/02/2020	Frozen	HWFLWDRXY	SQ1737	novaseq
PRJNA1106541	B80011	978565	1	2019	M	18/02/2020	Frozen	HWFLWDRXY	SQ1737	novaseq
PRJNA1106541	B80013	978566	1	2019	M	18/02/2020	Frozen	HWFLWDRXY	SQ1737	novaseq
PRJNA1106541	B80016	978567	1	2019	M	18/02/2020	Frozen	HWFLWDRXY	SQ1737	novaseq
PRJNA1106541	B80017	978568	1	2019	M	18/02/2020	Frozen	HWFLWDRXY	SQ1737	novaseq
PRJNA1106541	B80020	978569	1	2019	M	18/02/2020	Frozen	HWFLWDRXY	SQ1737	novaseq
PRJNA1106541	B80023	978570	1	2019	M	18/02/2020	Frozen	HWFLWDRXY	SQ1737	novaseq
PRJNA1106541	B80025	978571	1	2019	M	18/02/2020	Frozen	HWFLWDRXY	SQ1737	novaseq
PRJNA1106541	B80027	978572	1	2019	M	18/02/2020	Frozen	HWFLWDRXY	SQ1737	novaseq
PRJNA1106541	B80028	978573	1	2019	M	18/02/2020	Frozen	HWFLWDRXY	SQ1737	novaseq
PRJNA1106541	B80029	978574	1	2019	M	18/02/2020	Frozen	HWFLWDRXY	SQ1737	novaseq
PRJNA1106541	B80031	978575	1	2019	M	18/02/2020	Frozen	HWFLWDRXY	SQ1737	novaseq
PRJNA1106541	B80033	978576	1	2019	M	19/02/2020	Frozen	HWFLWDRXY	SQ1737	novaseq
PRJNA1106541	B80035	978577	1	2019	M	19/02/2020	Frozen	HWFLWDRXY	SQ1737	novaseq
PRJNA1106541	B80036	978578	1	2019	M	19/02/2020	Frozen	HWFLWDRXY	SQ1737	novaseq
PRJNA1106541	B80039	978579	1	2019	M	19/02/2020	Frozen	HWFLWDRXY	SQ1737	novaseq
PRJNA1106541	B80043	978580	1	2019	M	19/02/2020	Frozen	HWFLWDRXY	SQ1737	novaseq
PRJNA1106541	B80045	978581	1	2019	M	19/02/2020	Frozen	HWFLWDRXY	SQ1737	novaseq
PRJNA1106541	B80048	978582	1	2019	M	19/02/2020	Frozen	HWFLWDRXY	SQ1737	novaseq
PRJNA1106541	B80049	978583	1	2019	M	19/02/2020	Frozen	HWFLWDRXY	SQ1737	novaseq
PRJNA1106541	B80051	978584	1	2019	M	19/02/2020	Frozen	HWFLWDRXY	SQ1737	novaseq
PRJNA1106541	B80052	978585	1	2019	M	19/02/2020	Frozen	HWFLWDRXY	SQ1737	novaseq
PRJNA1106541	B80056	978586	1	2019	M	19/02/2020	Frozen	HWFLWDRXY	SQ1737	novaseq
PRJNA1106541	B80058	978587	1	2019	M	19/02/2020	Frozen	HWFLWDRXY	SQ1737	novaseq
PRJNA1106541	B80059	978588	1	2019	M	19/02/2020	Frozen	HWFLWDRXY	SQ1737	novaseq
PRJNA1106541	B80062	978589	1	2019	M	19/02/2020	Frozen	HWFLWDRXY	SQ1737	novaseq
PRJNA1106541	B80063	978590	1	2019	M	19/02/2020	Frozen	HWFLWDRXY	SQ1737	novaseq
PRJNA1106541	B80064	978591	1	2019	M	19/02/2020	Frozen	HWFLWDRXY	SQ1737	novaseq
PRJNA1106541	B80066	978592	1	2019	M	19/02/2020	Frozen	HWFLWDRXY	SQ1737	novaseq
PRJNA1106541	B80067	978593	1	2019	M	19/02/2020	Frozen	HWFLWDRXY	SQ1737	novaseq
PRJNA1106541	B80071	978594	1	2019	M	19/02/2020	Frozen	HWFLWDRXY	SQ1737	novaseq
PRJNA1106541	B80080	978595	1	2019	M	19/02/2020	Frozen	HWFLWDRXY	SQ1737	novaseq
PRJNA1106541	B80092	978596	1	2019	M	19/02/2020	Frozen	HWFLWDRXY	SQ1737	novaseq
PRJNA1106541	B80111	978597	1	2019	M	19/02/2020	Frozen	HWFLWDRXY	SQ1737	novaseq
PRJNA1106541	B80122	978598	1	2019	M	19/02/2020	Frozen	HWFLWDRXY	SQ1737	novaseq
PRJNA1106541	B80135	978599	1	2019	M	19/02/2020	Frozen	HWFLWDRXY	SQ1737	novaseq
PRJNA1106541	B80147	978600	1	2019	M	20/02/2020	Frozen	HWFLWDRXY	SQ1737	novaseq
PRJNA1106541	B80149	978601	1	2019	M	20/02/2020	Frozen	HWFLWDRXY	SQ1737	novaseq
PRJNA1106541	B80151	978602	1	2019	M	20/02/2020	Frozen	HWFLWDRXY	SQ1737	novaseq
PRJNA1106541	B80156	978603	1	2019	M	20/02/2020	Frozen	HWFLWDRXY	SQ1737	novaseq
PRJNA1106541	B80164	978604	1	2019	M	20/02/2020	Frozen	HWFLWDRXY	SQ1737	novaseq
PRJNA1106541	B80166	978605	1	2019	M	20/02/2020	Frozen	HWFLWDRXY	SQ1737	novaseq
PRJNA1106541	B80170	978606	1	2019	M	20/02/2020	Frozen	HWFLWDRXY	SQ1737	novaseq
PRJNA1106541	B80174	978607	1	2019	M	20/02/2020	Frozen	HWFLWDRXY	SQ1737	novaseq
PRJNA1106541	B80177	978608	1	2019	M	20/02/2020	Frozen	HWFLWDRXY	SQ1737	novaseq
PRJNA1106541	B80185	978609	1	2019	M	20/02/2020	Frozen	HWFLWDRXY	SQ1737	novaseq
PRJNA1106541	B80187	978610	1	2019	M	20/02/2020	Frozen	HWFLWDRXY	SQ1737	novaseq
PRJNA1106541	B80188	978611	1	2019	M	20/02/2020	Frozen	HWFLWDRXY	SQ1737	novaseq
PRJNA1106541	B80196	978612	1	2019	M	20/02/2020	Frozen	HWFLWDRXY	SQ1737	novaseq
PRJNA1106541	B80223	978613	1	2019	M	20/02/2020	Frozen	HWFLWDRXY	SQ1737	novaseq
PRJNA1106541	B18001	976131	1	2020	M	19/01/2021	TNx2	HKLKCDRXY	SQ1714	novaseq
PRJNA1106541	B18002	976132	1	2020	M	19/01/2021	TNx2	HKLKCDRXY	SQ1714	novaseq
PRJNA1106541	B18003	976133	1	2020	M	19/01/2021	TNx2	HKLKCDRXY	SQ1714	novaseq
PRJNA1106541	B18004	976134	1	2020	M	19/01/2021	TNx2	HKLKCDRXY	SQ1714	novaseq
PRJNA1106541	B18005	976135	1	2020	M	19/01/2021	TNx2	HKLKCDRXY	SQ1714	novaseq
PRJNA1106541	B18006	976136	1	2020	M	19/01/2021	TNx2	HKLKCDRXY	SQ1714	novaseq
PRJNA1106541	B18007	976137	1	2020	M	19/01/2021	TNx2	HKLKCDRXY	SQ1714	novaseq
PRJNA1106541	B18008	976138	1	2020	M	19/01/2021	TNx2	HKLKCDRXY	SQ1714	novaseq
PRJNA1106541	B18009	976139	1	2020	M	19/01/2021	TNx2	HKLKCDRXY	SQ1714	novaseq
PRJNA1106541	B18010	976140	1	2020	M	19/01/2021	TNx2	HKLKCDRXY	SQ1714	novaseq
PRJNA1106541	B18011	976141	1	2020	M	19/01/2021	TNx2	HKLKCDRXY	SQ1714	novaseq
PRJNA1106541	B18012	976142	1	2020	M	19/01/2021	TNx2	HKLKCDRXY	SQ1714	novaseq
PRJNA1106541	B18013	976143	1	2020	M	19/01/2021	TNx2	HKLKCDRXY	SQ1714	novaseq
PRJNA1106541	B18014	976144	1	2020	M	19/01/2021	TNx2	HKLKCDRXY	SQ1714	novaseq
PRJNA1106541	B18015	976145	1	2020	M	19/01/2021	TNx2	HKLKCDRXY	SQ1714	novaseq
PRJNA1106541	B18016	976146	1	2020	M	19/01/2021	TNx2	HKLKCDRXY	SQ1714	novaseq
PRJNA1106541	B18017	976147	1	2020	M	19/01/2021	TNx2	HKLKCDRXY	SQ1714	novaseq
PRJNA1106541	B18018	976148	1	2020	M	19/01/2021	TNx2	HKLKCDRXY	SQ1714	novaseq
PRJNA1106541	B18019	976149	1	2020	M	19/01/2021	TNx2	HKLKCDRXY	SQ1714	novaseq
PRJNA1106541	B18020	976150	1	2020	M	19/01/2021	TNx2	HKLKCDRXY	SQ1714	novaseq
PRJNA1106541	B18021	976151	1	2020	M	19/01/2021	TNx2	HKLKCDRXY	SQ1714	novaseq
PRJNA1106541	B18022	976152	1	2020	M	19/01/2021	TNx2	HKLKCDRXY	SQ1714	novaseq
PRJNA1106541	B18023	976153	1	2020	M	19/01/2021	TNx2	HKLKCDRXY	SQ1714	novaseq
PRJNA1106541	B18024	976154	1	2020	M	19/01/2021	TNx2	HKLKCDRXY	SQ1714	novaseq
PRJNA1106541	B18025	976155	1	2020	M	19/01/2021	TNx2	HKLKCDRXY	SQ1714	novaseq
PRJNA1106541	B18026	976156	1	2020	M	19/01/2021	TNx2	HKLKCDRXY	SQ1714	novaseq
PRJNA1106541	B18027	976157	1	2020	M	19/01/2021	TNx2	HKLKCDRXY	SQ1714	novaseq
PRJNA1106541	B18028	976158	1	2020	M	19/01/2021	TNx2	HKLKCDRXY	SQ1714	novaseq
PRJNA1106541	B18029	976159	1	2020	M	19/01/2021	TNx2	HKLKCDRXY	SQ1714	novaseq
PRJNA1106541	B18030	976160	1	2020	M	19/01/2021	TNx2	HKLKCDRXY	SQ1714	novaseq
PRJNA1106541	B18031	976161	1	2020	M	19/01/2021	TNx2	HKLKCDRXY	SQ1714	novaseq
PRJNA1106541	B18032	976162	1	2020	M	19/01/2021	TNx2	HKLKCDRXY	SQ1714	novaseq
PRJNA1106541	B18033	976163	1	2020	M	19/01/2021	TNx2	HKLKCDRXY	SQ1714	novaseq
PRJNA1106541	B18034	976164	1	2020	M	19/01/2021	TNx2	HKLKCDRXY	SQ1714	novaseq
PRJNA1106541	B18035	976165	1	2020	M	19/01/2021	TNx2	HKLKCDRXY	SQ1714	novaseq
PRJNA1106541	B18036	976166	1	2020	M	19/01/2021	TNx2	HKLKCDRXY	SQ1714	novaseq
PRJNA1106541	B18037	976167	1	2020	M	19/01/2021	TNx2	HKLKCDRXY	SQ1714	novaseq
PRJNA1106541	B18038	976168	1	2020	M	19/01/2021	TNx2	HKLKCDRXY	SQ1714	novaseq
PRJNA1106541	B18039	976169	1	2020	M	19/01/2021	TNx2	HKLKCDRXY	SQ1714	novaseq
PRJNA1106541	B18040	976170	1	2020	M	19/01/2021	TNx2	HKLKCDRXY	SQ1714	novaseq
PRJNA1106541	B18041	976171	1	2020	M	19/01/2021	TNx2	HKLKCDRXY	SQ1714	novaseq
PRJNA1106541	B18042	976172	1	2020	M	19/01/2021	TNx2	HKLKCDRXY	SQ1714	novaseq
PRJNA1106541	B18043	976173	1	2020	M	19/01/2021	TNx2	HKLKCDRXY	SQ1714	novaseq
PRJNA1106541	B18044	976174	1	2020	M	19/01/2021	TNx2	HKLKCDRXY	SQ1714	novaseq
PRJNA1106541	B18045	976175	1	2020	M	19/01/2021	TNx2	HKLKCDRXY	SQ1714	novaseq
PRJNA1106541	B18046	976176	1	2020	M	19/01/2021	TNx2	HKLKCDRXY	SQ1714	novaseq
PRJNA1106541	B18047	976177	1	2020	M	19/01/2021	TNx2	HKLKCDRXY	SQ1714	novaseq
PRJNA1106541	B18048	976178	1	2020	M	19/01/2021	TNx2	HKLKCDRXY	SQ1714	novaseq
PRJNA1106541	B18049	976179	1	2020	M	19/01/2021	TNx2	HKLKCDRXY	SQ1714	novaseq
PRJNA1106541	B18050	976180	1	2020	M	19/01/2021	TNx2	HKLKCDRXY	SQ1714	novaseq
PRJNA1106541	B18051	976181	1	2020	M	19/01/2021	TNx2	HKLKCDRXY	SQ1714	novaseq
PRJNA1106541	B18052	976182	1	2020	M	19/01/2021	TNx2	HKLKCDRXY	SQ1714	novaseq
PRJNA1106541	B18053	976183	1	2020	M	19/01/2021	TNx2	HKLKCDRXY	SQ1714	novaseq
PRJNA1106541	B18054	976184	1	2020	M	19/01/2021	TNx2	HKLKCDRXY	SQ1714	novaseq
PRJNA1106541	B18056	976186	1	2020	M	19/01/2021	TNx2	HKLKCDRXY	SQ1714	novaseq
PRJNA1106541	B18057	976187	1	2020	M	19/01/2021	TNx2	HKLKCDRXY	SQ1714	novaseq
PRJNA1106541	B18058	976188	1	2020	M	19/01/2021	TNx2	HKLKCDRXY	SQ1714	novaseq
PRJNA1106541	B18059	976189	1	2020	M	19/01/2021	TNx2	HKLKCDRXY	SQ1714	novaseq
PRJNA1106541	B18061	976191	1	2020	M	19/01/2021	TNx2	HKLKCDRXY	SQ1714	novaseq
PRJNA1106541	B18062	976192	1	2020	M	19/01/2021	TNx2	HKLKCDRXY	SQ1714	novaseq
PRJNA1106541	B18063	976193	1	2020	M	19/01/2021	TNx2	HKLKCDRXY	SQ1714	novaseq
PRJNA1106541	B18064	976194	1	2020	M	19/01/2021	TNx2	HKLKCDRXY	SQ1714	novaseq
PRJNA1106541	B18065	976195	1	2020	M	19/01/2021	TNx2	HKLKCDRXY	SQ1714	novaseq
PRJNA1106541	B18066	976196	1	2020	M	19/01/2021	TNx2	HKLKCDRXY	SQ1714	novaseq
PRJNA1106541	B18067	976197	1	2020	M	19/01/2021	TNx2	HKLKCDRXY	SQ1714	novaseq
PRJNA1106541	B18068	976198	1	2020	M	19/01/2021	TNx2	HKLKCDRXY	SQ1714	novaseq
PRJNA1106541	B18069	976199	1	2020	M	19/01/2021	TNx2	HKLKCDRXY	SQ1714	novaseq
PRJNA1106541	B18070	976200	1	2020	M	19/01/2021	TNx2	HKLKCDRXY	SQ1714	novaseq
PRJNA1106541	B18071	976201	1	2020	M	19/01/2021	TNx2	HKLKCDRXY	SQ1714	novaseq
PRJNA1106541	B18072	976202	1	2020	M	19/01/2021	TNx2	HKLKCDRXY	SQ1714	novaseq
PRJNA1106541	B18073	976203	1	2020	M	19/01/2021	TNx2	HKLKCDRXY	SQ1714	novaseq
PRJNA1106541	B18074	976204	1	2020	M	19/01/2021	TNx2	HKLKCDRXY	SQ1714	novaseq
PRJNA1106541	B18075	976205	1	2020	M	19/01/2021	TNx2	HKLKCDRXY	SQ1714	novaseq
PRJNA1106541	B18076	976206	1	2020	M	19/01/2021	TNx2	HKLKCDRXY	SQ1714	novaseq
PRJNA1106541	B18077	976207	1	2020	M	19/01/2021	TNx2	HKLKCDRXY	SQ1714	novaseq
PRJNA1106541	B18078	976208	1	2020	M	19/01/2021	TNx2	HKLKCDRXY	SQ1714	novaseq
PRJNA1106541	B18079	976209	1	2020	M	19/01/2021	TNx2	HKLKCDRXY	SQ1714	novaseq
PRJNA1106541	B18080	976210	1	2020	M	19/01/2021	TNx2	HKLKCDRXY	SQ1714	novaseq
PRJNA1106541	B18081	976211	1	2020	M	19/01/2021	TNx2	HKLKCDRXY	SQ1714	novaseq
PRJNA1106541	B18082	976212	1	2020	M	19/01/2021	TNx2	HKLKCDRXY	SQ1714	novaseq
PRJNA1106541	B18083	976213	1	2020	M	19/01/2021	TNx2	HKLKCDRXY	SQ1714	novaseq
PRJNA1106541	B18084	976214	1	2020	M	19/01/2021	TNx2	HKLKCDRXY	SQ1714	novaseq
PRJNA1106541	B18085	976215	1	2020	M	19/01/2021	TNx2	HKLKCDRXY	SQ1714	novaseq
PRJNA1106541	B18086	976216	1	2020	M	19/01/2021	TNx2	HKLKCDRXY	SQ1714	novaseq
PRJNA1106541	B18087	976217	1	2020	M	19/01/2021	TNx2	HKLKCDRXY	SQ1714	novaseq
PRJNA1106541	B18088	976218	1	2020	M	19/01/2021	TNx2	HKLKCDRXY	SQ1714	novaseq
PRJNA1106541	B18089	976219	1	2020	M	19/01/2021	TNx2	HKLKCDRXY	SQ1714	novaseq
PRJNA1106541	B18090	976220	1	2020	M	19/01/2021	TNx2	HKLKCDRXY	SQ1714	novaseq
PRJNA1106541	B18091	976221	1	2020	M	19/01/2021	TNx2	HKLKCDRXY	SQ1714	novaseq
PRJNA1106541	B18092	976222	1	2020	M	19/01/2021	TNx2	HKLKCDRXY	SQ1714	novaseq
PRJNA1106541	B18093	976223	1	2020	M	19/01/2021	TNx2	HKLKCDRXY	SQ1714	novaseq
PRJNA1106541	B18094	976224	1	2020	M	19/01/2021	TNx2	HKLKCDRXY	SQ1714	novaseq
PRJNA1106541	B18095	976225	1	2020	M	19/01/2021	TNx2	HKLKCDRXY	SQ1714	novaseq
PRJNA1106541	B18096	976226	1	2020	M	19/01/2021	TNx2	HKLKCDRXY	SQ1714	novaseq
PRJNA1106541	B18097	976227	1	2020	M	19/01/2021	TNx2	HKLKCDRXY	SQ1714	novaseq
PRJNA1106541	B18098	976228	1	2020	M	19/01/2021	TNx2	HKLKCDRXY	SQ1714	novaseq
PRJNA1106541	B18099	976229	1	2020	M	20/01/2021	TNx2	HKLKCDRXY	SQ1714	novaseq
PRJNA1106541	B18100	976230	1	2020	M	20/01/2021	TNx2	HKLKCDRXY	SQ1714	novaseq
PRJNA1106541	B18101	976231	1	2020	M	20/01/2021	TNx2	HKLKCDRXY	SQ1714	novaseq
PRJNA1106541	B18102	976232	1	2020	M	20/01/2021	TNx2	HKLKCDRXY	SQ1714	novaseq
PRJNA1106541	B18103	976233	1	2020	M	20/01/2021	TNx2	HKLKCDRXY	SQ1714	novaseq
PRJNA1106541	B18104	976234	1	2020	M	20/01/2021	TNx2	HKLKCDRXY	SQ1714	novaseq
PRJNA1106541	B18105	976235	1	2020	M	20/01/2021	TNx2	HKLKCDRXY	SQ1714	novaseq
PRJNA1106541	B18106	976236	1	2020	M	20/01/2021	TNx2	HKLKCDRXY	SQ1714	novaseq
PRJNA1106541	B18107	976237	1	2020	M	20/01/2021	TNx2	HKLKCDRXY	SQ1714	novaseq
PRJNA1106541	B18108	976238	1	2020	M	20/01/2021	TNx2	HKLKCDRXY	SQ1714	novaseq
PRJNA1106541	B18109	976239	1	2020	M	20/01/2021	TNx2	HKLKCDRXY	SQ1714	novaseq
PRJNA1106541	B18110	976240	1	2020	M	20/01/2021	TNx2	HKLKCDRXY	SQ1714	novaseq
PRJNA1106541	B18111	976241	1	2020	M	20/01/2021	TNx2	HKLKCDRXY	SQ1714	novaseq
PRJNA1106541	B18112	976242	1	2020	M	20/01/2021	TNx2	HKLKCDRXY	SQ1714	novaseq
PRJNA1106541	B18113	976243	1	2020	M	20/01/2021	TNx2	HKLKCDRXY	SQ1714	novaseq
PRJNA1106541	B18114	976244	1	2020	M	20/01/2021	TNx2	HKLKCDRXY	SQ1714	novaseq
PRJNA1106541	B18115	976245	1	2020	M	20/01/2021	TNx2	HKLKCDRXY	SQ1714	novaseq
PRJNA1106541	B18116	976246	1	2020	M	20/01/2021	TNx2	HKLKCDRXY	SQ1714	novaseq
PRJNA1106541	B18118	976248	1	2020	M	20/01/2021	TNx2	HKLKCDRXY	SQ1714	novaseq
PRJNA1106541	B18119	976249	1	2020	M	20/01/2021	TNx2	HKLKCDRXY	SQ1714	novaseq
PRJNA1106541	B18120	976250	1	2020	M	20/01/2021	TNx2	HKLKCDRXY	SQ1714	novaseq
PRJNA1106541	B18121	976251	1	2020	M	20/01/2021	TNx2	HKLKCDRXY	SQ1714	novaseq
PRJNA1106541	B18122	976252	1	2020	M	20/01/2021	TNx2	HKLKCDRXY	SQ1714	novaseq
PRJNA1106541	B18123	976253	1	2020	M	20/01/2021	TNx2	HKLKCDRXY	SQ1714	novaseq
PRJNA1106541	B18124	976254	1	2020	M	20/01/2021	TNx2	HKLKCDRXY	SQ1714	novaseq
PRJNA1106541	B18125	976255	1	2020	M	20/01/2021	TNx2	HKLKCDRXY	SQ1714	novaseq
PRJNA1106541	B18126	976256	1	2020	M	20/01/2021	TNx2	HKLKCDRXY	SQ1714	novaseq
PRJNA1106541	B18127	976257	1	2020	M	20/01/2021	TNx2	HKLKCDRXY	SQ1714	novaseq
PRJNA1106541	B18128	976258	1	2020	M	20/01/2021	TNx2	HKLKCDRXY	SQ1714	novaseq
PRJNA1106541	B18129	976259	1	2020	M	20/01/2021	TNx2	HKLKCDRXY	SQ1714	novaseq
PRJNA1106541	B18130	976260	1	2020	M	20/01/2021	TNx2	HKLKCDRXY	SQ1714	novaseq
PRJNA1106541	B18131	976261	1	2020	M	20/01/2021	TNx2	HKLKCDRXY	SQ1714	novaseq
PRJNA1106541	B18132	976262	1	2020	M	20/01/2021	TNx2	HKLKCDRXY	SQ1714	novaseq
PRJNA1106541	B18133	976263	1	2020	M	20/01/2021	TNx2	HKLKCDRXY	SQ1714	novaseq
PRJNA1106541	B18134	976264	1	2020	M	20/01/2021	TNx2	HKLKCDRXY	SQ1714	novaseq
PRJNA1106541	B18135	976265	1	2020	M	20/01/2021	TNx2	HKLKCDRXY	SQ1714	novaseq
PRJNA1106541	B18136	976266	1	2020	M	20/01/2021	TNx2	HKLKCDRXY	SQ1714	novaseq
PRJNA1106541	B18137	976267	1	2020	M	20/01/2021	TNx2	HKLKCDRXY	SQ1714	novaseq
PRJNA1106541	B18138	976268	1	2020	M	20/01/2021	TNx2	HKLKCDRXY	SQ1714	novaseq
PRJNA1106541	B18139	976269	1	2020	M	20/01/2021	TNx2	HKLKCDRXY	SQ1714	novaseq
PRJNA1106541	B18140	976270	1	2020	M	20/01/2021	TNx2	HKLKCDRXY	SQ1714	novaseq
PRJNA1106541	B18141	976271	1	2020	M	20/01/2021	TNx2	HKLKCDRXY	SQ1714	novaseq
PRJNA1106541	B18142	976272	1	2020	M	20/01/2021	TNx2	HKLKCDRXY	SQ1714	novaseq
PRJNA1106541	B18143	976273	1	2020	M	20/01/2021	TNx2	HKLKCDRXY	SQ1714	novaseq
PRJNA1106541	B18144	976274	1	2020	M	20/01/2021	TNx2	HKLKCDRXY	SQ1714	novaseq
PRJNA1106541	B18145	976275	1	2020	M	20/01/2021	TNx2	HKLKCDRXY	SQ1714	novaseq
PRJNA1106541	B18146	976276	1	2020	M	20/01/2021	TNx2	HKLKCDRXY	SQ1714	novaseq
PRJNA1106541	B18147	976277	1	2020	M	20/01/2021	TNx2	HKLKCDRXY	SQ1714	novaseq
PRJNA1106541	B18148	976278	1	2020	M	20/01/2021	TNx2	HKLKCDRXY	SQ1714	novaseq
PRJNA1106541	B18149	976279	1	2020	M	20/01/2021	TNx2	HKLKCDRXY	SQ1714	novaseq
PRJNA1106541	B18150	976280	1	2020	M	20/01/2021	TNx2	HKLKCDRXY	SQ1714	novaseq
PRJNA1106541	B18151	976281	1	2020	M	20/01/2021	TNx2	HKLKCDRXY	SQ1714	novaseq
PRJNA1106541	B18152	976282	1	2020	M	20/01/2021	TNx2	HKLKCDRXY	SQ1714	novaseq
PRJNA1106541	B18153	976283	1	2020	M	20/01/2021	TNx2	HKLKCDRXY	SQ1714	novaseq
PRJNA1106541	B18154	976284	1	2020	M	20/01/2021	TNx2	HKLKCDRXY	SQ1714	novaseq
PRJNA1106541	B18155	976285	1	2020	M	20/01/2021	TNx2	HKLKCDRXY	SQ1714	novaseq
PRJNA1106541	B18156	976286	1	2020	M	20/01/2021	TNx2	HKLKCDRXY	SQ1714	novaseq
PRJNA1106541	B18157	976287	1	2020	M	20/01/2021	TNx2	HKLKCDRXY	SQ1714	novaseq
PRJNA1106541	B18158	976288	1	2020	M	20/01/2021	TNx2	HKLKCDRXY	SQ1714	novaseq
PRJNA1106541	B18159	976289	1	2020	M	20/01/2021	TNx2	HKLKCDRXY	SQ1714	novaseq
PRJNA1106541	B18160	976290	1	2020	M	20/01/2021	TNx2	HKLKCDRXY	SQ1714	novaseq
PRJNA1106541	B18161	976291	1	2020	M	20/01/2021	TNx2	HKLKCDRXY	SQ1714	novaseq
PRJNA1106541	B18162	976292	1	2020	M	20/01/2021	TNx2	HKLKCDRXY	SQ1714	novaseq
PRJNA1106541	B18163	976293	1	2020	M	20/01/2021	TNx2	HKLKCDRXY	SQ1714	novaseq
PRJNA1106541	B18164	976294	1	2020	M	20/01/2021	TNx2	HKLKCDRXY	SQ1714	novaseq
PRJNA1106541	B18165	976295	1	2020	M	20/01/2021	TNx2	HKLKCDRXY	SQ1714	novaseq
PRJNA1106541	B18166	976296	1	2020	M	20/01/2021	TNx2	HKLKCDRXY	SQ1714	novaseq
PRJNA1106541	B18167	976297	1	2020	M	20/01/2021	TNx2	HKLKCDRXY	SQ1714	novaseq
PRJNA1106541	B18168	976298	1	2020	M	20/01/2021	TNx2	HKLKCDRXY	SQ1714	novaseq
PRJNA1106541	B18169	976299	1	2020	M	20/01/2021	TNx2	HKLKCDRXY	SQ1714	novaseq
PRJNA1106541	B18170	976300	1	2020	M	20/01/2021	TNx2	HKLKCDRXY	SQ1714	novaseq
PRJNA1106541	B18171	976301	1	2020	M	20/01/2021	TNx2	HKLKCDRXY	SQ1714	novaseq
PRJNA1106541	B18172	976302	1	2020	M	20/01/2021	TNx2	HKLKCDRXY	SQ1714	novaseq
PRJNA1106541	B18173	976303	1	2020	M	20/01/2021	TNx2	HKLKCDRXY	SQ1714	novaseq
PRJNA1106541	B18174	976304	1	2020	M	20/01/2021	TNx2	HKLKCDRXY	SQ1714	novaseq
PRJNA1106541	B18175	976305	1	2020	M	20/01/2021	TNx2	HKLKCDRXY	SQ1714	novaseq
PRJNA1106541	B18176	976306	1	2020	M	20/01/2021	TNx2	HKLKCDRXY	SQ1714	novaseq
PRJNA1106541	B18177	976307	1	2020	M	20/01/2021	TNx2	HKLKCDRXY	SQ1714	novaseq
PRJNA1106541	B18178	976308	1	2020	M	20/01/2021	TNx2	HKLKCDRXY	SQ1714	novaseq
PRJNA1106541	B18179	976309	1	2020	M	20/01/2021	TNx2	HKLKCDRXY	SQ1714	novaseq
PRJNA1106541	B18180	976310	1	2020	M	20/01/2021	TNx2	HKLKCDRXY	SQ1714	novaseq
PRJNA1106541	B18181	976311	1	2020	M	20/01/2021	TNx2	HKLKCDRXY	SQ1714	novaseq
PRJNA1106541	B18182	976312	1	2020	M	20/01/2021	TNx2	HKLKCDRXY	SQ1714	novaseq
PRJNA1106541	B18183	976313	1	2020	M	20/01/2021	TNx2	HKLKCDRXY	SQ1714	novaseq
PRJNA1106541	B18184	976314	1	2020	M	20/01/2021	TNx2	HKLKCDRXY	SQ1714	novaseq
PRJNA1106541	B18185	976315	1	2020	M	20/01/2021	TNx2	HKLKCDRXY	SQ1714	novaseq
PRJNA1106541	B18186	976316	1	2020	M	20/01/2021	TNx2	HKLKCDRXY	SQ1721	novaseq
PRJNA1106541	B18187	976317	1	2020	M	20/01/2021	TNx2	HKLKCDRXY	SQ1721	novaseq
PRJNA1106541	B18188	976318	1	2020	M	20/01/2021	TNx2	HKLKCDRXY	SQ1721	novaseq
PRJNA1106541	B18189	976319	1	2020	M	20/01/2021	TNx2	HKLKCDRXY	SQ1721	novaseq
PRJNA1106541	B18190	976320	1	2020	M	20/01/2021	TNx2	HKLKCDRXY	SQ1721	novaseq
PRJNA1106541	B18191	976321	1	2020	M	20/01/2021	TNx2	HKLKCDRXY	SQ1721	novaseq
PRJNA1106541	B18192	976322	1	2020	M	20/01/2021	TNx2	HKLKCDRXY	SQ1721	novaseq
PRJNA1106541	B18193	976323	1	2020	M	20/01/2021	TNx2	HKLKCDRXY	SQ1721	novaseq
PRJNA1106541	B18194	976324	1	2020	M	20/01/2021	TNx2	HKLKCDRXY	SQ1721	novaseq
PRJNA1106541	B18195	976325	1	2020	M	20/01/2021	TNx2	HKLKCDRXY	SQ1721	novaseq
PRJNA1106541	B18196	976326	1	2020	M	20/01/2021	TNx2	HKLKCDRXY	SQ1721	novaseq
PRJNA1106541	B18197	976327	1	2020	M	20/01/2021	TNx2	HKLKCDRXY	SQ1721	novaseq
PRJNA1106541	B18198	976328	1	2020	M	20/01/2021	TNx2	HKLKCDRXY	SQ1721	novaseq
PRJNA1106541	B18199	976329	1	2020	M	20/01/2021	TNx2	HKLKCDRXY	SQ1721	novaseq
PRJNA1106541	B18200	976330	1	2020	M	20/01/2021	TNx2	HKLKCDRXY	SQ1721	novaseq
PRJNA1106541	B18201	976331	1	2020	M	20/01/2021	TNx2	HKLKCDRXY	SQ1721	novaseq
PRJNA1106541	B18202	976332	1	2020	M	20/01/2021	TNx2	HKLKCDRXY	SQ1721	novaseq
PRJNA1106541	B18203	976333	1	2020	M	20/01/2021	TNx2	HKLKCDRXY	SQ1721	novaseq
PRJNA1106541	B18204	976334	1	2020	M	20/01/2021	TNx2	HKLKCDRXY	SQ1721	novaseq
PRJNA1106541	B18205	976335	1	2020	M	20/01/2021	TNx2	HKLKCDRXY	SQ1721	novaseq
PRJNA1106541	B18206	976336	1	2020	M	20/01/2021	TNx2	HKLKCDRXY	SQ1721	novaseq
PRJNA1106541	B18207	976337	1	2020	M	21/01/2021	TNx2	HKLKCDRXY	SQ1721	novaseq
PRJNA1106541	B18208	976338	1	2020	M	21/01/2021	TNx2	HKLKCDRXY	SQ1721	novaseq
PRJNA1106541	B18209	976339	1	2020	M	21/01/2021	TNx2	HKLKCDRXY	SQ1721	novaseq
PRJNA1106541	B18210	976340	1	2020	M	21/01/2021	TNx2	HKLKCDRXY	SQ1721	novaseq
PRJNA1106541	B18211	976341	1	2020	M	21/01/2021	TNx2	HKLKCDRXY	SQ1721	novaseq
PRJNA1106541	B18212	976342	1	2020	M	21/01/2021	TNx2	HKLKCDRXY	SQ1721	novaseq
PRJNA1106541	B18213	976343	1	2020	M	21/01/2021	TNx2	HKLKCDRXY	SQ1721	novaseq
PRJNA1106541	B18214	976344	1	2020	M	21/01/2021	TNx2	HKLKCDRXY	SQ1721	novaseq
PRJNA1106541	B18215	976345	1	2020	M	21/01/2021	TNx2	HKLKCDRXY	SQ1721	novaseq
PRJNA1106541	B18216	976346	1	2020	M	21/01/2021	TNx2	HKLKCDRXY	SQ1721	novaseq
PRJNA1106541	B18217	976347	1	2020	M	21/01/2021	TNx2	HKLKCDRXY	SQ1721	novaseq
PRJNA1106541	B18218	976348	1	2020	M	21/01/2021	TNx2	HKLKCDRXY	SQ1721	novaseq
PRJNA1106541	B18219	976349	1	2020	M	21/01/2021	TNx2	HKLKCDRXY	SQ1721	novaseq
PRJNA1106541	B18220	976350	1	2020	M	21/01/2021	TNx2	HKLKCDRXY	SQ1721	novaseq
PRJNA1106541	B18221	976351	1	2020	M	21/01/2021	TNx2	HKLKCDRXY	SQ1721	novaseq
PRJNA1106541	B18222	976352	1	2020	M	21/01/2021	TNx2	HKLKCDRXY	SQ1721	novaseq
PRJNA1106541	B18223	976353	1	2020	M	21/01/2021	TNx2	HKLKCDRXY	SQ1721	novaseq
PRJNA1106541	B18224	976354	1	2020	M	21/01/2021	TNx2	HKLKCDRXY	SQ1721	novaseq
PRJNA1106541	B18225	976355	1	2020	M	21/01/2021	TNx2	HKLKCDRXY	SQ1721	novaseq
PRJNA1106541	B18226	976356	1	2020	M	21/01/2021	TNx2	HKLKCDRXY	SQ1721	novaseq
PRJNA1106541	B18227	976357	1	2020	M	21/01/2021	TNx2	HKLKCDRXY	SQ1721	novaseq
PRJNA1106541	B18228	976358	1	2020	M	21/01/2021	TNx2	HKLKCDRXY	SQ1721	novaseq
PRJNA1106541	B18229	976359	1	2020	M	21/01/2021	TNx2	HKLKCDRXY	SQ1721	novaseq
PRJNA1106541	B18230	976360	1	2020	M	21/01/2021	TNx2	HKLKCDRXY	SQ1721	novaseq
PRJNA1106541	B18231	976361	1	2020	M	21/01/2021	TNx2	HKLKCDRXY	SQ1721	novaseq
PRJNA1106541	B18232	976362	1	2020	M	21/01/2021	TNx2	HKLKCDRXY	SQ1721	novaseq
PRJNA1106541	B18233	976363	1	2020	M	21/01/2021	TNx2	HKLKCDRXY	SQ1721	novaseq
PRJNA1106541	B18234	976364	1	2020	M	21/01/2021	TNx2	HKLKCDRXY	SQ1721	novaseq
PRJNA1106541	B18235	976365	1	2020	M	21/01/2021	TNx2	HKLKCDRXY	SQ1721	novaseq
PRJNA1106541	B18236	976366	1	2020	M	21/01/2021	TNx2	HKLKCDRXY	SQ1721	novaseq
PRJNA1106541	B18237	976367	1	2020	M	21/01/2021	TNx2	HKLKCDRXY	SQ1721	novaseq
PRJNA1106541	B18238	976368	1	2020	M	21/01/2021	TNx2	HKLKCDRXY	SQ1721	novaseq
PRJNA1106541	B18239	976369	1	2020	M	21/01/2021	TNx2	HKLKCDRXY	SQ1721	novaseq
PRJNA1106541	B18240	976370	1	2020	M	21/01/2021	TNx2	HKLKCDRXY	SQ1721	novaseq
PRJNA1106541	B18241	976371	1	2020	M	21/01/2021	TNx2	HKLKCDRXY	SQ1721	novaseq
PRJNA1106541	B18242	976372	1	2020	M	21/01/2021	TNx2	HKLKCDRXY	SQ1721	novaseq
PRJNA1106541	B18243	976373	1	2020	M	21/01/2021	TNx2	HKLKCDRXY	SQ1721	novaseq
PRJNA1106541	B18244	976374	1	2020	M	21/01/2021	TNx2	HKLKCDRXY	SQ1721	novaseq
PRJNA1106541	B18245	976375	1	2020	M	21/01/2021	TNx2	HKLKCDRXY	SQ1721	novaseq
PRJNA1106541	B18246	976376	1	2020	M	21/01/2021	TNx2	HKLKCDRXY	SQ1721	novaseq
PRJNA1106541	B18247	976377	1	2020	M	21/01/2021	TNx2	HKLKCDRXY	SQ1721	novaseq
PRJNA1106541	B18248	976378	1	2020	M	21/01/2021	TNx2	HKLKCDRXY	SQ1721	novaseq
PRJNA1106541	B18249	976379	1	2020	M	21/01/2021	TNx2	HKLKCDRXY	SQ1721	novaseq
PRJNA1106541	B18250	976380	1	2020	M	21/01/2021	TNx2	HKLKCDRXY	SQ1721	novaseq
PRJNA1106541	B18251	976381	1	2020	M	21/01/2021	TNx2	HKLKCDRXY	SQ1721	novaseq
PRJNA1106541	B18252	976382	1	2020	M	21/01/2021	TNx2	HKLKCDRXY	SQ1721	novaseq
PRJNA1106541	B18253	976383	1	2020	M	21/01/2021	TNx2	HKLKCDRXY	SQ1721	novaseq
PRJNA1106541	B18254	976384	1	2020	M	21/01/2021	TNx2	HKLKCDRXY	SQ1721	novaseq
PRJNA1106541	B18255	976385	1	2020	M	21/01/2021	TNx2	HKLKCDRXY	SQ1721	novaseq
PRJNA1106541	B18256	976386	1	2020	M	21/01/2021	TNx2	HKLKCDRXY	SQ1721	novaseq
PRJNA1106541	B18257	976387	1	2020	M	21/01/2021	TNx2	HKLKCDRXY	SQ1721	novaseq
PRJNA1106541	B18258	976388	1	2020	M	21/01/2021	TNx2	HKLKCDRXY	SQ1721	novaseq
PRJNA1106541	B18259	976389	1	2020	M	21/01/2021	TNx2	HKLKCDRXY	SQ1721	novaseq
PRJNA1106541	B18260	976390	1	2020	M	21/01/2021	TNx2	HKLKCDRXY	SQ1721	novaseq
PRJNA1106541	B18261	976391	1	2020	M	21/01/2021	TNx2	HKLKCDRXY	SQ1721	novaseq
PRJNA1106541	B18262	976392	1	2020	M	21/01/2021	TNx2	HKLKCDRXY	SQ1721	novaseq
PRJNA1106541	B18263	976393	1	2020	M	21/01/2021	TNx2	HKLKCDRXY	SQ1721	novaseq
PRJNA1106541	B18264	976394	1	2020	M	21/01/2021	TNx2	HKLKCDRXY	SQ1721	novaseq
PRJNA1106541	B18265	976395	1	2020	M	21/01/2021	TNx2	HKLKCDRXY	SQ1721	novaseq
PRJNA1106541	B18266	976396	1	2020	M	21/01/2021	TNx2	HKLKCDRXY	SQ1721	novaseq
PRJNA1106541	B18267	976397	1	2020	M	21/01/2021	TNx2	HKLKCDRXY	SQ1721	novaseq
PRJNA1106541	B18268	976398	1	2020	M	21/01/2021	TNx2	HKLKCDRXY	SQ1721	novaseq
PRJNA1106541	B18269	976399	1	2020	M	21/01/2021	TNx2	HKLKCDRXY	SQ1721	novaseq
PRJNA1106541	B18270	976400	1	2020	M	21/01/2021	TNx2	HKLKCDRXY	SQ1721	novaseq
PRJNA1106541	B18271	976401	1	2020	M	21/01/2021	TNx2	HKLKCDRXY	SQ1721	novaseq
PRJNA1106541	B18272	976402	1	2020	M	21/01/2021	TNx2	HKLKCDRXY	SQ1721	novaseq
PRJNA1106541	B18273	976403	1	2020	M	21/01/2021	TNx2	HKLKCDRXY	SQ1721	novaseq
PRJNA1106541	B18274	976404	1	2020	M	21/01/2021	TNx2	HKLKCDRXY	SQ1721	novaseq
PRJNA1106541	B18275	976405	1	2020	M	21/01/2021	TNx2	HKLKCDRXY	SQ1721	novaseq
PRJNA1106541	B18276	976406	1	2020	M	21/01/2021	TNx2	HKLKCDRXY	SQ1721	novaseq
PRJNA1106541	B18277	976407	1	2020	M	21/01/2021	TNx2	HKLKCDRXY	SQ1721	novaseq
PRJNA1106541	B18278	976408	1	2020	M	21/01/2021	TNx2	HKLKCDRXY	SQ1721	novaseq
PRJNA1106541	B18279	976409	1	2020	M	21/01/2021	TNx2	HKLKCDRXY	SQ1721	novaseq
PRJNA1106541	B18280	976410	1	2020	M	21/01/2021	TNx2	HWFLWDRXY	SQ1738	novaseq
PRJNA1106541	B18281	976411	1	2020	M	21/01/2021	TNx2	HWFLWDRXY	SQ1738	novaseq
PRJNA1106541	B18282	976412	1	2020	M	21/01/2021	TNx2	HWFLWDRXY	SQ1738	novaseq
PRJNA1106541	B18283	976413	1	2020	M	21/01/2021	TNx2	HWFLWDRXY	SQ1738	novaseq
PRJNA1106541	B18284	976414	1	2020	M	21/01/2021	TNx2	HWFLWDRXY	SQ1738	novaseq
PRJNA1106541	B18285	976415	1	2020	M	21/01/2021	TNx2	HWFLWDRXY	SQ1738	novaseq
PRJNA1106541	B18286	976416	1	2020	M	21/01/2021	TNx2	HWFLWDRXY	SQ1738	novaseq
PRJNA1106541	B18287	976417	1	2020	M	21/01/2021	TNx2	HWFLWDRXY	SQ1738	novaseq
PRJNA1106541	B18288	976418	1	2020	M	21/01/2021	TNx2	HWFLWDRXY	SQ1738	novaseq
PRJNA1106541	B18289	976419	1	2020	M	21/01/2021	TNx2	HWFLWDRXY	SQ1738	novaseq
PRJNA1106541	B18290	976420	1	2020	M	21/01/2021	TNx2	HWFLWDRXY	SQ1738	novaseq
PRJNA1106541	B18291	976421	1	2020	M	21/01/2021	TNx2	HWFLWDRXY	SQ1738	novaseq
PRJNA1106541	B18292	976422	1	2020	M	21/01/2021	TNx2	HWFLWDRXY	SQ1738	novaseq
PRJNA1106541	B18293	976423	1	2020	M	21/01/2021	TNx2	HWFLWDRXY	SQ1738	novaseq
PRJNA1106541	B18294	976424	1	2020	M	21/01/2021	TNx2	HWFLWDRXY	SQ1738	novaseq
PRJNA1106541	B18295	976425	1	2020	M	21/01/2021	TNx2	HWFLWDRXY	SQ1738	novaseq
PRJNA1106541	B18296	976426	1	2020	M	21/01/2021	TNx2	HWFLWDRXY	SQ1738	novaseq
PRJNA1106541	B18297	976427	1	2020	M	21/01/2021	TNx2	HWFLWDRXY	SQ1738	novaseq
PRJNA1106541	B18298	976428	1	2020	M	21/01/2021	TNx2	HWFLWDRXY	SQ1738	novaseq
PRJNA1106541	B18299	976429	1	2020	M	21/01/2021	TNx2	HWFLWDRXY	SQ1738	novaseq
PRJNA1106541	B18300	976430	1	2020	M	21/01/2021	TNx2	HWFLWDRXY	SQ1738	novaseq
PRJNA1106541	B18301	976431	1	2020	M	21/01/2021	TNx2	HWFLWDRXY	SQ1738	novaseq
PRJNA1106541	B18302	976432	1	2020	M	22/01/2021	TNx2	HWFLWDRXY	SQ1738	novaseq
PRJNA1106541	B18303	976433	1	2020	M	22/01/2021	TNx2	HWFLWDRXY	SQ1738	novaseq
PRJNA1106541	B18304	976434	1	2020	M	22/01/2021	TNx2	HWFLWDRXY	SQ1738	novaseq
PRJNA1106541	B18305	976435	1	2020	M	22/01/2021	TNx2	HWFLWDRXY	SQ1738	novaseq
PRJNA1106541	B18306	976436	1	2020	M	22/01/2021	TNx2	HWFLWDRXY	SQ1738	novaseq
PRJNA1106541	B18307	976437	1	2020	M	22/01/2021	TNx2	HWFLWDRXY	SQ1738	novaseq
PRJNA1106541	B18308	976438	1	2020	M	22/01/2021	TNx2	HWFLWDRXY	SQ1738	novaseq
PRJNA1106541	B18309	976439	1	2020	M	22/01/2021	TNx2	HWFLWDRXY	SQ1738	novaseq
PRJNA1106541	B18310	976440	1	2020	M	22/01/2021	TNx2	HWFLWDRXY	SQ1738	novaseq
PRJNA1106541	B18311	976441	1	2020	M	22/01/2021	TNx2	HWFLWDRXY	SQ1738	novaseq
PRJNA1106541	B18312	976442	1	2020	M	22/01/2021	TNx2	HWFLWDRXY	SQ1738	novaseq
PRJNA1106541	B18313	976443	1	2020	M	22/01/2021	TNx2	HWFLWDRXY	SQ1738	novaseq
PRJNA1106541	B18314	976444	1	2020	M	22/01/2021	TNx2	HWFLWDRXY	SQ1738	novaseq
PRJNA1106541	B18315	976445	1	2020	M	22/01/2021	TNx2	HWFLWDRXY	SQ1738	novaseq
PRJNA1106541	B18316	976446	1	2020	M	22/01/2021	TNx2	HWFLWDRXY	SQ1738	novaseq
PRJNA1106541	B18317	976447	1	2020	M	22/01/2021	TNx2	HWFLWDRXY	SQ1738	novaseq
PRJNA1106541	B18318	976448	1	2020	M	22/01/2021	TNx2	HWFLWDRXY	SQ1738	novaseq
PRJNA1106541	B18319	976449	1	2020	M	22/01/2021	TNx2	HWFLWDRXY	SQ1738	novaseq
PRJNA1106541	B18320	976450	1	2020	M	22/01/2021	TNx2	HWFLWDRXY	SQ1738	novaseq
PRJNA1106541	B18321	976451	1	2020	M	22/01/2021	TNx2	HWFLWDRXY	SQ1738	novaseq
PRJNA1106541	B18322	976452	1	2020	M	22/01/2021	TNx2	HWFLWDRXY	SQ1738	novaseq
PRJNA1106541	B18323	976453	1	2020	M	22/01/2021	TNx2	HWFLWDRXY	SQ1738	novaseq
PRJNA1106541	B18324	976454	1	2020	M	22/01/2021	TNx2	HWFLWDRXY	SQ1738	novaseq
PRJNA1106541	B18325	976455	1	2020	M	22/01/2021	TNx2	HWFLWDRXY	SQ1738	novaseq
PRJNA1106541	B18326	976456	1	2020	M	22/01/2021	TNx2	HWFLWDRXY	SQ1738	novaseq
PRJNA1106541	B18327	976457	1	2020	M	22/01/2021	TNx2	HWFLWDRXY	SQ1738	novaseq
PRJNA1106541	B18328	976458	1	2020	M	22/01/2021	TNx2	HWFLWDRXY	SQ1738	novaseq
PRJNA1106541	B18329	976459	1	2020	M	22/01/2021	TNx2	HWFLWDRXY	SQ1738	novaseq
PRJNA1106541	B18330	976460	1	2020	M	22/01/2021	TNx2	HWFLWDRXY	SQ1738	novaseq
PRJNA1106541	B18331	976461	1	2020	M	22/01/2021	TNx2	HWFLWDRXY	SQ1738	novaseq
PRJNA1106541	B18332	976462	1	2020	M	22/01/2021	TNx2	HWFLWDRXY	SQ1738	novaseq
PRJNA1106541	B18333	976463	1	2020	M	22/01/2021	TNx2	HWFLWDRXY	SQ1738	novaseq
PRJNA1106541	B18334	976464	1	2020	M	22/01/2021	TNx2	HWFLWDRXY	SQ1738	novaseq
PRJNA1106541	B18335	976465	1	2020	M	22/01/2021	TNx2	HWFLWDRXY	SQ1738	novaseq
PRJNA1106541	B18336	976466	1	2020	M	22/01/2021	TNx2	HWFLWDRXY	SQ1738	novaseq
PRJNA1106541	B18337	976467	1	2020	M	22/01/2021	TNx2	HWFLWDRXY	SQ1738	novaseq
PRJNA1106541	B18338	976468	1	2020	M	22/01/2021	TNx2	HWFLWDRXY	SQ1738	novaseq
PRJNA1106541	B18339	976469	1	2020	M	22/01/2021	TNx2	HWFLWDRXY	SQ1738	novaseq
PRJNA1106541	B18340	976470	1	2020	M	22/01/2021	TNx2	HWFLWDRXY	SQ1738	novaseq
PRJNA1106541	B18342	976472	1	2020	M	22/01/2021	TNx2	HWFLWDRXY	SQ1738	novaseq
PRJNA1106541	B18343	976473	1	2020	M	22/01/2021	TNx2	HWFLWDRXY	SQ1738	novaseq
PRJNA1106541	B18344	976474	1	2020	M	22/01/2021	TNx2	HWFLWDRXY	SQ1738	novaseq
PRJNA1106541	B18345	976475	1	2020	M	22/01/2021	TNx2	HWFLWDRXY	SQ1738	novaseq
PRJNA1106541	B18346	976476	1	2020	M	22/01/2021	TNx2	HWFLWDRXY	SQ1738	novaseq
PRJNA1106541	B18347	976477	1	2020	M	22/01/2021	TNx2	HWFLWDRXY	SQ1738	novaseq
PRJNA1106541	B18348	976478	1	2020	M	22/01/2021	TNx2	HWFLWDRXY	SQ1738	novaseq
PRJNA1106541	B18349	976479	1	2020	M	22/01/2021	TNx2	HWFLWDRXY	SQ1738	novaseq
PRJNA1106541	B18350	976480	1	2020	M	22/01/2021	TNx2	HWFLWDRXY	SQ1738	novaseq
PRJNA1106541	B18351	976481	1	2020	M	22/01/2021	TNx2	HWFLWDRXY	SQ1738	novaseq
PRJNA1106541	B18352	976482	1	2020	M	22/01/2021	TNx2	HWFLWDRXY	SQ1738	novaseq
PRJNA1106541	B18353	976483	1	2020	M	22/01/2021	TNx2	HWFLWDRXY	SQ1738	novaseq
PRJNA1106541	B18354	976484	1	2020	M	22/01/2021	TNx2	HWFLWDRXY	SQ1738	novaseq
PRJNA1106541	B18355	976485	1	2020	M	22/01/2021	TNx2	HWFLWDRXY	SQ1738	novaseq
PRJNA1106541	B18356	976486	1	2020	M	22/01/2021	TNx2	HWFLWDRXY	SQ1738	novaseq
PRJNA1106541	B18357	976487	1	2020	M	22/01/2021	TNx2	HWFLWDRXY	SQ1738	novaseq
PRJNA1106541	B18358	976488	1	2020	M	22/01/2021	TNx2	HWFLWDRXY	SQ1738	novaseq
PRJNA1106541	B18359	976489	1	2020	M	22/01/2021	TNx2	HWFLWDRXY	SQ1738	novaseq
PRJNA1106541	B18360	976490	1	2020	M	22/01/2021	TNx2	HWFLWDRXY	SQ1738	novaseq
PRJNA1106541	B18361	976491	1	2020	M	22/01/2021	TNx2	HWFLWDRXY	SQ1738	novaseq
PRJNA1106541	B18362	976492	1	2020	M	22/01/2021	TNx2	HWFLWDRXY	SQ1738	novaseq
PRJNA1106541	B18363	976493	1	2020	M	22/01/2021	TNx2	HWFLWDRXY	SQ1738	novaseq
PRJNA1106541	B18364	976494	1	2020	M	22/01/2021	TNx2	HWFLWDRXY	SQ1738	novaseq
PRJNA1106541	B18365	976495	1	2020	M	22/01/2021	TNx2	HWFLWDRXY	SQ1738	novaseq
PRJNA1106541	B18366	976496	1	2020	M	22/01/2021	TNx2	HWFLWDRXY	SQ1738	novaseq
PRJNA1106541	B18367	976497	1	2020	M	22/01/2021	TNx2	HWFLWDRXY	SQ1738	novaseq
PRJNA1106541	B18368	976498	1	2020	M	22/01/2021	TNx2	HWFLWDRXY	SQ1738	novaseq
PRJNA1106541	B18369	976499	1	2020	M	22/01/2021	TNx2	HWFLWDRXY	SQ1738	novaseq
PRJNA1106541	B18370	976500	1	2020	M	22/01/2021	TNx2	HWFLWDRXY	SQ1738	novaseq
PRJNA1106541	B18371	976501	1	2020	M	22/01/2021	TNx2	HWFLWDRXY	SQ1738	novaseq
PRJNA1106541	B18372	976502	1	2020	M	22/01/2021	TNx2	HWFLWDRXY	SQ1738	novaseq
PRJNA1106541	B18373	976503	1	2020	M	22/01/2021	TNx2	HWFLWDRXY	SQ1738	novaseq
PRJNA1106541	B18374	976504	1	2020	M	22/01/2021	TNx2	HKLKCDRXY	SQ1721	novaseq
PRJNA1106541	B18375	976505	1	2020	M	22/01/2021	TNx2	HKLKCDRXY	SQ1721	novaseq
PRJNA1106541	B18376	976506	1	2020	M	22/01/2021	TNx2	HKLKCDRXY	SQ1721	novaseq
PRJNA1106541	B18377	976507	1	2020	M	22/01/2021	TNx2	HKLKCDRXY	SQ1721	novaseq
PRJNA1106541	B18378	976508	1	2020	M	22/01/2021	TNx2	HKLKCDRXY	SQ1721	novaseq
PRJNA1106541	B18379	976509	1	2020	M	22/01/2021	TNx2	HKLKCDRXY	SQ1721	novaseq
PRJNA1106541	B18380	976510	1	2020	M	22/01/2021	TNx2	HKLKCDRXY	SQ1721	novaseq
PRJNA1106541	B18381	976511	1	2020	M	22/01/2021	TNx2	HKLKCDRXY	SQ1721	novaseq
PRJNA1106541	B18382	976512	1	2020	M	22/01/2021	TNx2	HKLKCDRXY	SQ1721	novaseq
PRJNA1106541	B18383	976513	1	2020	M	22/01/2021	TNx2	HKLKCDRXY	SQ1721	novaseq
PRJNA1106541	B18384	976514	1	2020	M	22/01/2021	TNx2	HKLKCDRXY	SQ1721	novaseq
PRJNA1106541	B18385	976515	1	2020	M	22/01/2021	TNx2	HKLKCDRXY	SQ1721	novaseq
PRJNA1106541	B18386	976516	1	2020	M	22/01/2021	TNx2	HKLKCDRXY	SQ1721	novaseq
PRJNA1106541	B18387	976517	1	2020	M	22/01/2021	TNx2	HKLKCDRXY	SQ1721	novaseq
PRJNA1106541	B18388	976518	1	2020	M	22/01/2021	TNx2	HKLKCDRXY	SQ1721	novaseq
PRJNA1106541	B18389	976519	1	2020	M	22/01/2021	TNx2	HKLKCDRXY	SQ1721	novaseq
PRJNA1106541	B18390	976520	1	2020	M	22/01/2021	TNx2	HKLKCDRXY	SQ1721	novaseq
PRJNA1106541	B18391	976521	1	2020	M	22/01/2021	TNx2	HKLKCDRXY	SQ1721	novaseq
PRJNA1106541	B18392	976522	1	2020	M	22/01/2021	TNx2	HKLKCDRXY	SQ1721	novaseq
PRJNA1106541	B80724	976016	1	2020	M	18/01/2021	TNx2	HKLKCDRXY	SQ1714	novaseq
PRJNA1106541	B80725	976017	1	2020	M	18/01/2021	TNx2	HKLKCDRXY	SQ1714	novaseq
PRJNA1106541	B80726	976018	1	2020	M	18/01/2021	TNx2	HKLKCDRXY	SQ1714	novaseq
PRJNA1106541	B80727	976019	1	2020	M	18/01/2021	TNx2	HKLKCDRXY	SQ1714	novaseq
PRJNA1106541	B80728	976020	1	2020	M	18/01/2021	TNx2	HKLKCDRXY	SQ1714	novaseq
PRJNA1106541	B80729	976021	1	2020	M	18/01/2021	TNx2	HKLKCDRXY	SQ1714	novaseq
PRJNA1106541	B80730	976022	1	2020	M	18/01/2021	TNx2	HKLKCDRXY	SQ1714	novaseq
PRJNA1106541	B80731	976023	1	2020	M	18/01/2021	TNx2	HKLKCDRXY	SQ1714	novaseq
PRJNA1106541	B80732	976024	1	2020	M	18/01/2021	TNx2	HKLKCDRXY	SQ1714	novaseq
PRJNA1106541	B80733	976025	1	2020	M	18/01/2021	TNx2	HKLKCDRXY	SQ1714	novaseq
PRJNA1106541	B80734	976026	1	2020	M	18/01/2021	TNx2	HKLKCDRXY	SQ1714	novaseq
PRJNA1106541	B80735	976027	1	2020	M	18/01/2021	TNx2	HKLKCDRXY	SQ1714	novaseq
PRJNA1106541	B80736	976028	1	2020	M	18/01/2021	TNx2	HKLKCDRXY	SQ1714	novaseq
PRJNA1106541	B80737	976029	1	2020	M	18/01/2021	TNx2	HKLKCDRXY	SQ1714	novaseq
PRJNA1106541	B80738	976030	1	2020	M	18/01/2021	TNx2	HKLKCDRXY	SQ1714	novaseq
PRJNA1106541	B80739	976031	1	2020	M	18/01/2021	TNx2	HKLKCDRXY	SQ1714	novaseq
PRJNA1106541	B80740	976032	1	2020	M	18/01/2021	TNx2	HKLKCDRXY	SQ1714	novaseq
PRJNA1106541	B80741	976033	1	2020	M	18/01/2021	TNx2	HKLKCDRXY	SQ1714	novaseq
PRJNA1106541	B80742	976034	1	2020	M	18/01/2021	TNx2	HKLKCDRXY	SQ1714	novaseq
PRJNA1106541	B80743	976035	1	2020	M	18/01/2021	TNx2	HKLKCDRXY	SQ1714	novaseq
PRJNA1106541	B80744	976036	1	2020	M	18/01/2021	TNx2	HKLKCDRXY	SQ1714	novaseq
PRJNA1106541	B80745	976037	1	2020	M	18/01/2021	TNx2	HKLKCDRXY	SQ1714	novaseq
PRJNA1106541	B80746	976038	1	2020	M	18/01/2021	TNx2	HKLKCDRXY	SQ1714	novaseq
PRJNA1106541	B80747	976039	1	2020	M	18/01/2021	TNx2	HKLKCDRXY	SQ1714	novaseq
PRJNA1106541	B80748	976040	1	2020	M	18/01/2021	TNx2	HKLKCDRXY	SQ1714	novaseq
PRJNA1106541	B80749	976041	1	2020	M	18/01/2021	TNx2	HKLKCDRXY	SQ1714	novaseq
PRJNA1106541	B80750	976042	1	2020	M	18/01/2021	TNx2	HKLKCDRXY	SQ1714	novaseq
PRJNA1106541	B80751	976043	1	2020	M	18/01/2021	TNx2	HKLKCDRXY	SQ1714	novaseq
PRJNA1106541	B80752	976044	1	2020	M	18/01/2021	TNx2	HKLKCDRXY	SQ1714	novaseq
PRJNA1106541	B80753	976045	1	2020	M	18/01/2021	TNx2	HKLKCDRXY	SQ1714	novaseq
PRJNA1106541	B80754	976046	1	2020	M	18/01/2021	TNx2	HKLKCDRXY	SQ1714	novaseq
PRJNA1106541	B80755	976047	1	2020	M	18/01/2021	TNx2	HKLKCDRXY	SQ1714	novaseq
PRJNA1106541	B80756	976048	1	2020	M	18/01/2021	TNx2	HKLKCDRXY	SQ1714	novaseq
PRJNA1106541	B80757	976049	1	2020	M	18/01/2021	TNx2	HKLKCDRXY	SQ1714	novaseq
PRJNA1106541	B80758	976050	1	2020	M	18/01/2021	TNx2	HKLKCDRXY	SQ1714	novaseq
PRJNA1106541	B80759	976051	1	2020	M	18/01/2021	TNx2	HKLKCDRXY	SQ1714	novaseq
PRJNA1106541	B80760	976052	1	2020	M	18/01/2021	TNx2	HKLKCDRXY	SQ1714	novaseq
PRJNA1106541	B80761	976053	1	2020	M	18/01/2021	TNx2	HKLKCDRXY	SQ1714	novaseq
PRJNA1106541	B80762	976054	1	2020	M	18/01/2021	TNx2	HKLKCDRXY	SQ1714	novaseq
PRJNA1106541	B80763	976055	1	2020	M	18/01/2021	TNx2	HKLKCDRXY	SQ1714	novaseq
PRJNA1106541	B80764	976056	1	2020	M	18/01/2021	TNx2	HKLKCDRXY	SQ1714	novaseq
PRJNA1106541	B80765	976057	1	2020	M	18/01/2021	TNx2	HKLKCDRXY	SQ1714	novaseq
PRJNA1106541	B80766	976058	1	2020	M	18/01/2021	TNx2	HKLKCDRXY	SQ1714	novaseq
PRJNA1106541	B80767	976059	1	2020	M	18/01/2021	TNx2	HKLKCDRXY	SQ1714	novaseq
PRJNA1106541	B80768	976060	1	2020	M	18/01/2021	TNx2	HKLKCDRXY	SQ1714	novaseq
PRJNA1106541	B80769	976061	1	2020	M	18/01/2021	TNx2	HKLKCDRXY	SQ1714	novaseq
PRJNA1106541	B80770	976062	1	2020	M	18/01/2021	TNx2	HKLKCDRXY	SQ1714	novaseq
PRJNA1106541	B80771	976063	1	2020	M	18/01/2021	TNx2	HKLKCDRXY	SQ1714	novaseq
PRJNA1106541	B80772	976064	1	2020	M	18/01/2021	TNx2	HKLKCDRXY	SQ1714	novaseq
PRJNA1106541	B80773	976065	1	2020	M	18/01/2021	TNx2	HKLKCDRXY	SQ1714	novaseq
PRJNA1106541	B80774	976066	1	2020	M	18/01/2021	TNx2	HKLKCDRXY	SQ1714	novaseq
PRJNA1106541	B80775	976067	1	2020	M	18/01/2021	TNx2	HKLKCDRXY	SQ1714	novaseq
PRJNA1106541	B80776	976068	1	2020	M	18/01/2021	TNx2	HKLKCDRXY	SQ1714	novaseq
PRJNA1106541	B80777	976069	1	2020	M	18/01/2021	TNx2	HKLKCDRXY	SQ1714	novaseq
PRJNA1106541	B80778	976070	1	2020	M	18/01/2021	TNx2	HKLKCDRXY	SQ1714	novaseq
PRJNA1106541	B80779	976071	1	2020	M	18/01/2021	TNx2	HKLKCDRXY	SQ1714	novaseq
PRJNA1106541	B80780	976072	1	2020	M	18/01/2021	TNx2	HKLKCDRXY	SQ1714	novaseq
PRJNA1106541	B80781	976073	1	2020	M	18/01/2021	TNx2	HKLKCDRXY	SQ1714	novaseq
PRJNA1106541	B80782	976074	1	2020	M	18/01/2021	TNx2	HKLKCDRXY	SQ1714	novaseq
PRJNA1106541	B80783	976075	1	2020	M	18/01/2021	TNx2	HKLKCDRXY	SQ1714	novaseq
PRJNA1106541	B80784	976076	1	2020	M	18/01/2021	TNx2	HKLKCDRXY	SQ1714	novaseq
PRJNA1106541	B80785	976077	1	2020	M	18/01/2021	TNx2	HKLKCDRXY	SQ1714	novaseq
PRJNA1106541	B80786	976078	1	2020	M	18/01/2021	TNx2	HKLKCDRXY	SQ1714	novaseq
PRJNA1106541	B80787	976079	1	2020	M	18/01/2021	TNx2	HKLKCDRXY	SQ1714	novaseq
PRJNA1106541	B80788	976080	1	2020	M	18/01/2021	TNx2	HKLKCDRXY	SQ1714	novaseq
PRJNA1106541	B80789	976081	1	2020	M	18/01/2021	TNx2	HKLKCDRXY	SQ1714	novaseq
PRJNA1106541	B80790	976082	1	2020	M	18/01/2021	TNx2	HKLKCDRXY	SQ1714	novaseq
PRJNA1106541	B80791	976083	1	2020	M	18/01/2021	TNx2	HKLKCDRXY	SQ1714	novaseq
PRJNA1106541	B80792	976084	1	2020	M	18/01/2021	TNx2	HKLKCDRXY	SQ1714	novaseq
PRJNA1106541	B80793	976085	1	2020	M	18/01/2021	TNx2	HKLKCDRXY	SQ1714	novaseq
PRJNA1106541	B80794	976086	1	2020	M	18/01/2021	TNx2	HKLKCDRXY	SQ1714	novaseq
PRJNA1106541	B80795	976087	1	2020	M	18/01/2021	TNx2	HKLKCDRXY	SQ1714	novaseq
PRJNA1106541	B80796	976088	1	2020	M	18/01/2021	TNx2	HKLKCDRXY	SQ1714	novaseq
PRJNA1106541	B80797	976089	1	2020	M	18/01/2021	TNx2	HKLKCDRXY	SQ1714	novaseq
PRJNA1106541	B80798	976090	1	2020	M	18/01/2021	TNx2	HKLKCDRXY	SQ1714	novaseq
PRJNA1106541	B80799	976091	1	2020	M	18/01/2021	TNx2	HKLKCDRXY	SQ1714	novaseq
PRJNA1106541	B80800	976092	1	2020	M	18/01/2021	TNx2	HKLKCDRXY	SQ1714	novaseq
PRJNA1106541	B80801	976093	1	2020	M	18/01/2021	TNx2	HKLKCDRXY	SQ1714	novaseq
PRJNA1106541	B80802	976094	1	2020	M	18/01/2021	TNx2	HKLKCDRXY	SQ1714	novaseq
PRJNA1106541	B80803	976095	1	2020	M	18/01/2021	TNx2	HKLKCDRXY	SQ1714	novaseq
PRJNA1106541	B80804	976096	1	2020	M	18/01/2021	TNx2	HKLKCDRXY	SQ1714	novaseq
PRJNA1106541	B80805	976097	1	2020	M	18/01/2021	TNx2	HKLKCDRXY	SQ1714	novaseq
PRJNA1106541	B80806	976098	1	2020	M	18/01/2021	TNx2	HKLKCDRXY	SQ1714	novaseq
PRJNA1106541	B80807	976099	1	2020	M	18/01/2021	TNx2	HKLKCDRXY	SQ1714	novaseq
PRJNA1106541	B80808	976100	1	2020	M	18/01/2021	TNx2	HKLKCDRXY	SQ1714	novaseq
PRJNA1106541	B80809	976101	1	2020	M	18/01/2021	TNx2	HKLKCDRXY	SQ1714	novaseq
PRJNA1106541	B80810	976102	1	2020	M	18/01/2021	TNx2	HKLKCDRXY	SQ1714	novaseq
PRJNA1106541	B80811	976103	1	2020	M	18/01/2021	TNx2	HKLKCDRXY	SQ1714	novaseq
PRJNA1106541	B80812	976104	1	2020	M	18/01/2021	TNx2	HKLKCDRXY	SQ1714	novaseq
PRJNA1106541	B80813	976105	1	2020	M	18/01/2021	TNx2	HKLKCDRXY	SQ1714	novaseq
PRJNA1106541	B80814	976106	1	2020	M	18/01/2021	TNx2	HKLKCDRXY	SQ1714	novaseq
PRJNA1106541	B80815	976107	1	2020	M	18/01/2021	TNx2	HKLKCDRXY	SQ1714	novaseq
PRJNA1106541	B80816	976108	1	2020	M	18/01/2021	TNx2	HKLKCDRXY	SQ1714	novaseq
PRJNA1106541	B80817	976109	1	2020	M	18/01/2021	TNx2	HKLKCDRXY	SQ1714	novaseq
PRJNA1106541	B80818	976110	1	2020	M	18/01/2021	TNx2	HKLKCDRXY	SQ1714	novaseq
PRJNA1106541	B80819	976111	1	2020	M	18/01/2021	TNx2	HKLKCDRXY	SQ1714	novaseq
PRJNA1106541	B80820	976112	1	2020	M	18/01/2021	TNx2	HKLKCDRXY	SQ1714	novaseq
PRJNA1106541	B80821	976113	1	2020	M	18/01/2021	TNx2	HKLKCDRXY	SQ1714	novaseq
PRJNA1106541	B80822	976114	1	2020	M	18/01/2021	TNx2	HKLKCDRXY	SQ1714	novaseq
PRJNA1106541	B80823	976115	1	2020	M	18/01/2021	TNx2	HKLKCDRXY	SQ1714	novaseq
PRJNA1106541	B80824	976116	1	2020	M	18/01/2021	TNx2	HKLKCDRXY	SQ1714	novaseq
PRJNA1106541	B80825	976117	1	2020	M	18/01/2021	TNx2	HKLKCDRXY	SQ1714	novaseq
PRJNA1106541	B80826	976118	1	2020	M	18/01/2021	TNx2	HKLKCDRXY	SQ1714	novaseq
PRJNA1106541	B80828	976120	1	2020	M	18/01/2021	TNx2	HKLKCDRXY	SQ1714	novaseq
PRJNA1106541	B80829	976121	1	2020	M	18/01/2021	TNx2	HKLKCDRXY	SQ1714	novaseq
PRJNA1106541	B80830	976122	1	2020	M	18/01/2021	TNx2	HKLKCDRXY	SQ1714	novaseq
PRJNA1106541	B81993	976123	1	2020	M	19/01/2021	TNx2	HKLKCDRXY	SQ1714	novaseq
PRJNA1106541	B81994	976124	1	2020	M	19/01/2021	TNx2	HKLKCDRXY	SQ1714	novaseq
PRJNA1106541	B81995	976125	1	2020	M	19/01/2021	TNx2	HKLKCDRXY	SQ1714	novaseq
PRJNA1106541	B81996	976126	1	2020	M	19/01/2021	TNx2	HKLKCDRXY	SQ1714	novaseq
PRJNA1106541	B81997	976127	1	2020	M	19/01/2021	TNx2	HKLKCDRXY	SQ1714	novaseq
PRJNA1106541	B81998	976128	1	2020	M	19/01/2021	TNx2	HKLKCDRXY	SQ1714	novaseq
PRJNA1106541	B81999	976129	1	2020	M	19/01/2021	TNx2	HKLKCDRXY	SQ1714	novaseq
PRJNA1106541	B82000	976130	1	2020	M	19/01/2021	TNx2	HKLKCDRXY	SQ1714	novaseq
PRJNA1106541	A53466	980832	1	2021	M	17/01/2022	TNx2	H7KWTDRX2	SQ1968	novaseq
PRJNA1106541	A53467	980833	1	2021	M	17/01/2022	TNx2	H7KWTDRX2	SQ1968	novaseq
PRJNA1106541	A53468	980834	1	2021	M	17/01/2022	TNx2	H7KWTDRX2	SQ1968	novaseq
PRJNA1106541	A53469	980835	1	2021	M	17/01/2022	TNx2	H7KWTDRX2	SQ1968	novaseq
PRJNA1106541	A53470	980836	1	2021	M	17/01/2022	TNx2	H7KWTDRX2	SQ1968	novaseq
PRJNA1106541	A53471	980837	1	2021	M	17/01/2022	TNx2	H7KWTDRX2	SQ1968	novaseq
PRJNA1106541	A53472	980838	1	2021	M	17/01/2022	TNx2	H7KWTDRX2	SQ1968	novaseq
PRJNA1106541	A53473	980839	1	2021	M	17/01/2022	TNx2	H7KWTDRX2	SQ1968	novaseq
PRJNA1106541	A53474	980840	1	2021	M	17/01/2022	TNx2	H7KWTDRX2	SQ1968	novaseq
PRJNA1106541	A53475	980841	1	2021	M	17/01/2022	TNx2	H7KWTDRX2	SQ1968	novaseq
PRJNA1106541	A53476	980842	1	2021	M	17/01/2022	TNx2	H7KWTDRX2	SQ1968	novaseq
PRJNA1106541	A53477	980843	1	2021	M	17/01/2022	TNx2	H7KWTDRX2	SQ1968	novaseq
PRJNA1106541	A53478	980844	1	2021	M	17/01/2022	TNx2	H7KWTDRX2	SQ1968	novaseq
PRJNA1106541	A53479	980845	1	2021	M	17/01/2022	TNx2	H7KWTDRX2	SQ1968	novaseq
PRJNA1106541	A53480	980846	1	2021	M	17/01/2022	TNx2	H7KWTDRX2	SQ1968	novaseq
PRJNA1106541	A53481	980847	1	2021	M	17/01/2022	TNx2	H7KWTDRX2	SQ1968	novaseq
PRJNA1106541	A53482	980848	1	2021	M	17/01/2022	TNx2	H7KWTDRX2	SQ1968	novaseq
PRJNA1106541	A53483	980849	1	2021	M	17/01/2022	TNx2	H7KWTDRX2	SQ1968	novaseq
PRJNA1106541	A53484	980850	1	2021	M	17/01/2022	TNx2	H7KWTDRX2	SQ1968	novaseq
PRJNA1106541	A53485	980851	1	2021	M	17/01/2022	TNx2	H7KWTDRX2	SQ1968	novaseq
PRJNA1106541	A53486	980852	1	2021	M	17/01/2022	TNx2	H7KWTDRX2	SQ1968	novaseq
PRJNA1106541	A53487	980853	1	2021	M	17/01/2022	TNx2	H7KWTDRX2	SQ1968	novaseq
PRJNA1106541	A53488	980854	1	2021	M	17/01/2022	TNx2	H7KWTDRX2	SQ1968	novaseq
PRJNA1106541	A53489	980855	1	2021	M	17/01/2022	TNx2	H7KWTDRX2	SQ1968	novaseq
PRJNA1106541	A53490	980856	1	2021	M	17/01/2022	TNx2	H7KWTDRX2	SQ1968	novaseq
PRJNA1106541	A53491	980857	1	2021	M	17/01/2022	TNx2	H7KWTDRX2	SQ1968	novaseq
PRJNA1106541	A53492	980858	1	2021	M	17/01/2022	TNx2	H7KWTDRX2	SQ1968	novaseq
PRJNA1106541	A53493	980859	1	2021	M	17/01/2022	TNx2	H7KWTDRX2	SQ1968	novaseq
PRJNA1106541	A53494	980860	1	2021	M	17/01/2022	TNx2	H7KWTDRX2	SQ1968	novaseq
PRJNA1106541	A53495	980861	1	2021	M	17/01/2022	TNx2	H7KWTDRX2	SQ1968	novaseq
PRJNA1106541	A53496	980862	1	2021	M	17/01/2022	TNx2	H7KWTDRX2	SQ1968	novaseq
PRJNA1106541	A53497	980863	1	2021	M	17/01/2022	TNx2	H7KWTDRX2	SQ1968	novaseq
PRJNA1106541	A53498	980864	1	2021	M	17/01/2022	TNx2	H7KWTDRX2	SQ1968	novaseq
PRJNA1106541	A53499	980865	1	2021	M	17/01/2022	TNx2	H7KWTDRX2	SQ1968	novaseq
PRJNA1106541	A53500	980866	1	2021	M	17/01/2022	TNx2	H7KWTDRX2	SQ1968	novaseq
PRJNA1106541	A53501	980867	1	2021	M	17/01/2022	TNx2	H7KWTDRX2	SQ1968	novaseq
PRJNA1106541	A53502	980868	1	2021	M	17/01/2022	TNx2	H7KWTDRX2	SQ1968	novaseq
PRJNA1106541	A53503	980869	1	2021	M	17/01/2022	TNx2	H7KWTDRX2	SQ1968	novaseq
PRJNA1106541	A53504	980870	1	2021	M	17/01/2022	TNx2	H7KWTDRX2	SQ1968	novaseq
PRJNA1106541	A53505	980871	1	2021	M	17/01/2022	TNx2	H7KWTDRX2	SQ1968	novaseq
PRJNA1106541	A53506	980872	1	2021	M	17/01/2022	TNx2	H7KWTDRX2	SQ1968	novaseq
PRJNA1106541	A53507	980873	1	2021	M	17/01/2022	TNx2	H7KWTDRX2	SQ1968	novaseq
PRJNA1106541	A53508	980874	1	2021	M	17/01/2022	TNx2	H7KWTDRX2	SQ1968	novaseq
PRJNA1106541	A53509	980875	1	2021	M	17/01/2022	TNx2	H7KWTDRX2	SQ1968	novaseq
PRJNA1106541	A53510	980876	1	2021	M	17/01/2022	TNx2	H7KWTDRX2	SQ1968	novaseq
PRJNA1106541	A53511	980877	1	2021	M	17/01/2022	TNx2	H7KWTDRX2	SQ1968	novaseq
PRJNA1106541	A53512	980878	1	2021	M	17/01/2022	TNx2	H7KWTDRX2	SQ1968	novaseq
PRJNA1106541	A53513	980879	1	2021	M	17/01/2022	TNx2	H7KWTDRX2	SQ1968	novaseq
PRJNA1106541	A53514	980880	1	2021	M	17/01/2022	TNx2	H7KWTDRX2	SQ1968	novaseq
PRJNA1106541	A53515	980881	1	2021	M	17/01/2022	TNx2	H7KWTDRX2	SQ1968	novaseq
PRJNA1106541	A53516	980882	1	2021	M	17/01/2022	TNx2	H7KWTDRX2	SQ1968	novaseq
PRJNA1106541	A53517	980883	1	2021	M	17/01/2022	TNx2	H7KWTDRX2	SQ1968	novaseq
PRJNA1106541	A53518	980884	1	2021	M	17/01/2022	TNx2	H7KWTDRX2	SQ1968	novaseq
PRJNA1106541	A53519	980885	1	2021	M	17/01/2022	TNx2	H7KWTDRX2	SQ1968	novaseq
PRJNA1106541	A53520	980886	1	2021	M	17/01/2022	TNx2	H7KWTDRX2	SQ1968	novaseq
PRJNA1106541	A53521	980887	1	2021	M	17/01/2022	TNx2	H7KWTDRX2	SQ1968	novaseq
PRJNA1106541	A53522	980888	1	2021	M	17/01/2022	TNx2	H7KWTDRX2	SQ1968	novaseq
PRJNA1106541	A53523	980889	1	2021	M	17/01/2022	TNx2	H7KWTDRX2	SQ1968	novaseq
PRJNA1106541	A53524	980890	1	2021	M	17/01/2022	TNx2	H7KWTDRX2	SQ1968	novaseq
PRJNA1106541	A53525	980891	1	2021	M	17/01/2022	TNx2	H7KWTDRX2	SQ1968	novaseq
PRJNA1106541	A53526	980892	1	2021	M	17/01/2022	TNx2	H7KWTDRX2	SQ1968	novaseq
PRJNA1106541	A53527	980893	1	2021	M	17/01/2022	TNx2	H7KWTDRX2	SQ1968	novaseq
PRJNA1106541	A53528	980894	1	2021	M	17/01/2022	TNx2	H7KWTDRX2	SQ1968	novaseq
PRJNA1106541	A53529	980895	1	2021	M	17/01/2022	TNx2	H7KWTDRX2	SQ1968	novaseq
PRJNA1106541	A53530	980896	1	2021	M	17/01/2022	TNx2	H7KWTDRX2	SQ1968	novaseq
PRJNA1106541	A53531	980897	1	2021	M	17/01/2022	TNx2	H7KWTDRX2	SQ1968	novaseq
PRJNA1106541	A53532	980898	1	2021	M	17/01/2022	TNx2	H7KWTDRX2	SQ1968	novaseq
PRJNA1106541	A53533	980899	1	2021	M	17/01/2022	TNx2	H7KWTDRX2	SQ1968	novaseq
PRJNA1106541	A53534	980900	1	2021	M	17/01/2022	TNx2	H7KWTDRX2	SQ1968	novaseq
PRJNA1106541	A53535	980901	1	2021	M	17/01/2022	TNx2	H7KWTDRX2	SQ1968	novaseq
PRJNA1106541	A53536	980902	1	2021	M	17/01/2022	TNx2	H7KWTDRX2	SQ1968	novaseq
PRJNA1106541	A53537	980903	1	2021	M	17/01/2022	TNx2	H7KWTDRX2	SQ1968	novaseq
PRJNA1106541	A53538	980904	1	2021	M	17/01/2022	TNx2	H7KWTDRX2	SQ1968	novaseq
PRJNA1106541	A53539	980905	1	2021	M	17/01/2022	TNx2	H7KWTDRX2	SQ1968	novaseq
PRJNA1106541	A53540	980906	1	2021	M	17/01/2022	TNx2	H7KWTDRX2	SQ1968	novaseq
PRJNA1106541	A53541	980907	1	2021	M	17/01/2022	TNx2	H7KWTDRX2	SQ1968	novaseq
PRJNA1106541	A53542	980908	1	2021	M	17/01/2022	TNx2	H7KWTDRX2	SQ1968	novaseq
PRJNA1106541	A53543	980909	1	2021	M	17/01/2022	TNx2	H7KWTDRX2	SQ1968	novaseq
PRJNA1106541	A53544	980910	1	2021	M	17/01/2022	TNx2	H7KWTDRX2	SQ1968	novaseq
PRJNA1106541	A53545	980911	1	2021	M	17/01/2022	TNx2	H7KWTDRX2	SQ1968	novaseq
PRJNA1106541	A53546	980912	1	2021	M	17/01/2022	TNx2	H7KWTDRX2	SQ1968	novaseq
PRJNA1106541	A53547	980913	1	2021	M	17/01/2022	TNx2	H7KWTDRX2	SQ1968	novaseq
PRJNA1106541	A53548	980914	1	2021	M	17/01/2022	TNx2	H7KWTDRX2	SQ1968	novaseq
PRJNA1106541	A53549	980915	1	2021	M	17/01/2022	TNx2	H7KWTDRX2	SQ1968	novaseq
PRJNA1106541	A53550	980916	1	2021	M	17/01/2022	TNx2	H7KWTDRX2	SQ1968	novaseq
PRJNA1106541	A53551	980917	1	2021	M	17/01/2022	TNx2	H7KWTDRX2	SQ1968	novaseq
PRJNA1106541	A53552	980918	1	2021	M	17/01/2022	TNx2	H7KWTDRX2	SQ1968	novaseq
PRJNA1106541	A53553	980919	1	2021	M	17/01/2022	TNx2	H7KWTDRX2	SQ1968	novaseq
PRJNA1106541	A53554	980920	1	2021	M	17/01/2022	TNx2	H7KWTDRX2	SQ1968	novaseq
PRJNA1106541	A53555	980921	1	2021	M	17/01/2022	TNx2	H7KWTDRX2	SQ1968	novaseq
PRJNA1106541	A53556	980922	1	2021	M	17/01/2022	TNx2	H7KWTDRX2	SQ1968	novaseq
PRJNA1106541	A53557	980923	1	2021	M	17/01/2022	TNx2	H7KWTDRX2	SQ1968	novaseq
PRJNA1106541	A53558	980924	1	2021	M	17/01/2022	TNx2	H7KWTDRX2	SQ1968	novaseq
PRJNA1106541	A53559	980931	1	2021	M	17/01/2022	TNx2	H7KWTDRX2	SQ1968	novaseq
PRJNA1106541	A53560	980926	1	2021	M	17/01/2022	TNx2	H7KWTDRX2	SQ1968	novaseq
PRJNA1106541	A53561	980927	1	2021	M	17/01/2022	TNx2	H7KWTDRX2	SQ1968	novaseq
PRJNA1106541	A53562	980928	1	2021	M	18/01/2022	TNx2	H7KWTDRX2	SQ1968	novaseq
PRJNA1106541	A53563	980929	1	2021	M	18/01/2022	TNx2	H7KWTDRX2	SQ1968	novaseq
PRJNA1106541	A53564	980930	1	2021	M	18/01/2022	TNx2	H7KWTDRX2	SQ1968	novaseq
PRJNA1106541	A53565	980925	1	2021	M	18/01/2022	TNx2	H7KWTDRX2	SQ1968	novaseq
PRJNA1106541	A53566	980932	1	2021	M	18/01/2022	TNx2	H7KWTDRX2	SQ1968	novaseq
PRJNA1106541	A53567	980933	1	2021	M	18/01/2022	TNx2	H7KWTDRX2	SQ1968	novaseq
PRJNA1106541	A53568	980934	1	2021	M	18/01/2022	TNx2	H7KWTDRX2	SQ1968	novaseq
PRJNA1106541	A53569	980935	1	2021	M	18/01/2022	TNx2	H7KWTDRX2	SQ1968	novaseq
PRJNA1106541	A53570	980936	1	2021	M	18/01/2022	TNx2	H7KWTDRX2	SQ1968	novaseq
PRJNA1106541	A53571	980937	1	2021	M	18/01/2022	TNx2	H7KWTDRX2	SQ1968	novaseq
PRJNA1106541	A53572	980938	1	2021	M	18/01/2022	TNx2	H7KWTDRX2	SQ1968	novaseq
PRJNA1106541	A53573	980939	1	2021	M	18/01/2022	TNx2	H7KWTDRX2	SQ1968	novaseq
PRJNA1106541	A53574	980940	1	2021	M	18/01/2022	TNx2	H7KWTDRX2	SQ1968	novaseq
PRJNA1106541	A53575	980941	1	2021	M	18/01/2022	TNx2	H7KWTDRX2	SQ1968	novaseq
PRJNA1106541	A53576	980942	1	2021	M	18/01/2022	TNx2	H7KWTDRX2	SQ1968	novaseq
PRJNA1106541	A53577	980943	1	2021	M	18/01/2022	TNx2	H7KWTDRX2	SQ1968	novaseq
PRJNA1106541	A53578	980944	1	2021	M	18/01/2022	TNx2	H7KWTDRX2	SQ1968	novaseq
PRJNA1106541	A53579	980945	1	2021	M	18/01/2022	TNx2	H7KWTDRX2	SQ1968	novaseq
PRJNA1106541	A53580	980946	1	2021	M	18/01/2022	TNx2	H7KWTDRX2	SQ1968	novaseq
PRJNA1106541	A53581	980947	1	2021	M	18/01/2022	TNx2	H7KWTDRX2	SQ1968	novaseq
PRJNA1106541	A53582	980948	1	2021	M	18/01/2022	TNx2	H7KWTDRX2	SQ1968	novaseq
PRJNA1106541	A53583	980949	1	2021	M	18/01/2022	TNx2	H7KWTDRX2	SQ1968	novaseq
PRJNA1106541	A53584	980950	1	2021	M	18/01/2022	TNx2	H7KWTDRX2	SQ1968	novaseq
PRJNA1106541	A53585	980951	1	2021	M	18/01/2022	TNx2	H7KWTDRX2	SQ1968	novaseq
PRJNA1106541	A53586	980952	1	2021	M	18/01/2022	TNx2	H7KWTDRX2	SQ1968	novaseq
PRJNA1106541	A53587	980953	1	2021	M	18/01/2022	TNx2	H7KWTDRX2	SQ1968	novaseq
PRJNA1106541	A53588	980954	1	2021	M	18/01/2022	TNx2	H7KWTDRX2	SQ1968	novaseq
PRJNA1106541	A53589	980955	1	2021	M	18/01/2022	TNx2	H7KWTDRX2	SQ1968	novaseq
PRJNA1106541	A53590	980956	1	2021	M	18/01/2022	TNx2	H7KWTDRX2	SQ1968	novaseq
PRJNA1106541	A53591	980965	1	2021	M	18/01/2022	TNx2	H7KWTDRX2	SQ1968	novaseq
PRJNA1106541	A53592	980958	1	2021	M	18/01/2022	TNx2	H7KWTDRX2	SQ1968	novaseq
PRJNA1106541	A53593	980959	1	2021	M	18/01/2022	TNx2	H7KWTDRX2	SQ1968	novaseq
PRJNA1106541	A53594	980960	1	2021	M	18/01/2022	TNx2	H7KWTDRX2	SQ1968	novaseq
PRJNA1106541	A53595	980961	1	2021	M	18/01/2022	TNx2	H7KWTDRX2	SQ1968	novaseq
PRJNA1106541	A53596	980962	1	2021	M	18/01/2022	TNx2	H7KWTDRX2	SQ1968	novaseq
PRJNA1106541	A53597	980963	1	2021	M	18/01/2022	TNx2	H7KWTDRX2	SQ1968	novaseq
PRJNA1106541	A53598	980964	1	2021	M	18/01/2022	TNx2	H7KWTDRX2	SQ1968	novaseq
PRJNA1106541	A53599	980957	1	2021	M	18/01/2022	TNx2	H7KWTDRX2	SQ1968	novaseq
PRJNA1106541	A53600	980966	1	2021	M	18/01/2022	TNx2	H7KWTDRX2	SQ1968	novaseq
PRJNA1106541	A53601	980967	1	2021	M	18/01/2022	TNx2	H7KWTDRX2	SQ1968	novaseq
PRJNA1106541	A53602	980968	1	2021	M	18/01/2022	TNx2	H7KWTDRX2	SQ1968	novaseq
PRJNA1106541	A53603	980969	1	2021	M	18/01/2022	TNx2	H7KWTDRX2	SQ1968	novaseq
PRJNA1106541	A53604	980970	1	2021	M	18/01/2022	TNx2	H7KWTDRX2	SQ1968	novaseq
PRJNA1106541	A53605	980971	1	2021	M	18/01/2022	TNx2	H7KWTDRX2	SQ1968	novaseq
PRJNA1106541	A53606	980972	1	2021	M	18/01/2022	TNx2	H7KWTDRX2	SQ1968	novaseq
PRJNA1106541	A53607	980973	1	2021	M	18/01/2022	TNx2	H7KWTDRX2	SQ1968	novaseq
PRJNA1106541	A53608	980974	1	2021	M	18/01/2022	TNx2	H7KWTDRX2	SQ1968	novaseq
PRJNA1106541	A53609	980975	1	2021	M	18/01/2022	TNx2	H7KWTDRX2	SQ1968	novaseq
PRJNA1106541	A53610	980976	1	2021	M	18/01/2022	TNx2	H7KWTDRX2	SQ1968	novaseq
PRJNA1106541	A53611	980977	1	2021	M	18/01/2022	TNx2	H7KWTDRX2	SQ1968	novaseq
PRJNA1106541	A53612	980978	1	2021	M	18/01/2022	TNx2	H7KWTDRX2	SQ1968	novaseq
PRJNA1106541	A53613	980979	1	2021	M	18/01/2022	TNx2	H7KWTDRX2	SQ1968	novaseq
PRJNA1106541	A53614	980980	1	2021	M	18/01/2022	TNx2	H7KWTDRX2	SQ1968	novaseq
PRJNA1106541	A53615	980981	1	2021	M	18/01/2022	TNx2	H7KWTDRX2	SQ1968	novaseq
PRJNA1106541	A53616	980982	1	2021	M	18/01/2022	TNx2	H7KWTDRX2	SQ1968	novaseq
PRJNA1106541	A53617	980983	1	2021	M	18/01/2022	TNx2	H7KWTDRX2	SQ1968	novaseq
PRJNA1106541	A53618	980984	1	2021	M	18/01/2022	TNx2	H7KWTDRX2	SQ1968	novaseq
PRJNA1106541	A53619	980985	1	2021	M	18/01/2022	TNx2	H7KWTDRX2	SQ1968	novaseq
PRJNA1106541	A53620	980986	1	2021	M	18/01/2022	TNx2	H7KWTDRX2	SQ1968	novaseq
PRJNA1106541	A53621	980987	1	2021	M	18/01/2022	TNx2	H7KWTDRX2	SQ1968	novaseq
PRJNA1106541	A53622	980988	1	2021	M	18/01/2022	TNx2	H7KWTDRX2	SQ1968	novaseq
PRJNA1106541	A53623	980989	1	2021	M	18/01/2022	TNx2	H7KWTDRX2	SQ1968	novaseq
PRJNA1106541	A53624	980990	1	2021	M	18/01/2022	TNx2	H7KWTDRX2	SQ1968	novaseq
PRJNA1106541	A53625	980991	1	2021	M	18/01/2022	TNx2	H7KWTDRX2	SQ1968	novaseq
PRJNA1106541	A53626	980992	1	2021	M	18/01/2022	TNx2	H7KWTDRX2	SQ1968	novaseq
PRJNA1106541	A53627	980993	1	2021	M	18/01/2022	TNx2	H7KWTDRX2	SQ1968	novaseq
PRJNA1106541	A53628	980994	1	2021	M	18/01/2022	TNx2	H7KWTDRX2	SQ1968	novaseq
PRJNA1106541	A53629	980995	1	2021	M	18/01/2022	TNx2	H7KWTDRX2	SQ1968	novaseq
PRJNA1106541	A53630	980996	1	2021	M	18/01/2022	TNx2	H7KWTDRX2	SQ1968	novaseq
PRJNA1106541	A53631	980997	1	2021	M	18/01/2022	TNx2	H7KWTDRX2	SQ1968	novaseq
PRJNA1106541	A53632	980998	1	2021	M	18/01/2022	TNx2	H7KWTDRX2	SQ1968	novaseq
PRJNA1106541	A53633	980999	1	2021	M	18/01/2022	TNx2	H7KWTDRX2	SQ1968	novaseq
PRJNA1106541	A53634	981000	1	2021	M	18/01/2022	TNx2	H7KWTDRX2	SQ1968	novaseq
PRJNA1106541	A53635	941001	1	2021	M	18/01/2022	TNx2	H7KWTDRX2	SQ1968	novaseq
PRJNA1106541	A53636	941002	1	2021	M	18/01/2022	TNx2	H7KWTDRX2	SQ1968	novaseq
PRJNA1106541	A53637	941003	1	2021	M	18/01/2022	TNx2	H7KWTDRX2	SQ1968	novaseq
PRJNA1106541	A53638	941004	1	2021	M	18/01/2022	TNx2	H7KWTDRX2	SQ1968	novaseq
PRJNA1106541	A53639	941005	1	2021	M	18/01/2022	TNx2	H7KWTDRX2	SQ1968	novaseq
PRJNA1106541	A53640	941006	1	2021	M	18/01/2022	TNx2	H7KWTDRX2	SQ1968	novaseq
PRJNA1106541	A53641	941007	1	2021	M	18/01/2022	TNx2	H7KWTDRX2	SQ1968	novaseq
PRJNA1106541	A53642	941008	1	2021	M	18/01/2022	TNx2	H7KWTDRX2	SQ1968	novaseq
PRJNA1106541	A53643	941009	1	2021	M	18/01/2022	TNx2	H7KWTDRX2	SQ1968	novaseq
PRJNA1106541	A53644	941010	1	2021	M	18/01/2022	TNx2	H7KWTDRX2	SQ1968	novaseq
PRJNA1106541	A53645	941011	1	2021	M	18/01/2022	TNx2	H7KWTDRX2	SQ1968	novaseq
PRJNA1106541	A53646	941012	1	2021	M	18/01/2022	TNx2	H7KWTDRX2	SQ1968	novaseq
PRJNA1106541	A53647	941013	1	2021	M	18/01/2022	TNx2	H7KWTDRX2	SQ1968	novaseq
PRJNA1106541	A53648	941014	1	2021	M	18/01/2022	TNx2	H7KWTDRX2	SQ1968	novaseq
PRJNA1106541	A53649	941015	1	2021	M	18/01/2022	TNx2	H7KWTDRX2	SQ1968	novaseq
PRJNA1106541	A53650	941016	1	2021	M	18/01/2022	TNx2	H7KWTDRX2	SQ1968	novaseq
PRJNA1106541	A53651	941017	1	2021	M	18/01/2022	TNx2	H7KWTDRX2	SQ1968	novaseq
PRJNA1106541	A53652	941018	1	2021	M	18/01/2022	TNx2	H7KWTDRX2	SQ1968	novaseq
PRJNA1106541	A53653	941019	1	2021	M	18/01/2022	TNx2	H7KWTDRX2	SQ1968	novaseq
PRJNA1106541	A53654	941020	1	2021	M	18/01/2022	TNx2	H7KWTDRX2	SQ1968	novaseq
PRJNA1106541	A53655	941021	1	2021	M	18/01/2022	TNx2	H7KWTDRX2	SQ1968	novaseq
PRJNA1106541	A53656	941022	1	2021	M	18/01/2022	TNx2	H7KWTDRX2	SQ1968	novaseq
PRJNA1106541	A53657	941023	1	2021	M	18/01/2022	TNx2	H7KWTDRX2	SQ1968	novaseq
PRJNA1106541	A53658	941024	1	2021	M	19/01/2022	TNx2	H7KWTDRX2	SQ1968	novaseq
PRJNA1106541	A53659	941025	1	2021	M	19/01/2022	TNx2	H7KWTDRX2	SQ1968	novaseq
PRJNA1106541	A53660	941026	1	2021	M	19/01/2022	TNx2	H7KWTDRX2	SQ1968	novaseq
PRJNA1106541	A53661	941027	1	2021	M	19/01/2022	TNx2	H7KWTDRX2	SQ1968	novaseq
PRJNA1106541	A53662	941028	1	2021	M	19/01/2022	TNx2	H7KWTDRX2	SQ1968	novaseq
PRJNA1106541	A53663	941029	1	2021	M	19/01/2022	TNx2	H7KWTDRX2	SQ1968	novaseq
PRJNA1106541	A53664	941030	1	2021	M	19/01/2022	TNx2	H7KWTDRX2	SQ1968	novaseq
PRJNA1106541	A53665	941031	1	2021	M	19/01/2022	TNx2	H7KWTDRX2	SQ1968	novaseq
PRJNA1106541	A53666	941032	1	2021	M	19/01/2022	TNx2	H7KWTDRX2	SQ1968	novaseq
PRJNA1106541	A53667	941033	1	2021	M	19/01/2022	TNx2	H7KWTDRX2	SQ1968	novaseq
PRJNA1106541	A53668	941034	1	2021	M	19/01/2022	TNx2	H7KWTDRX2	SQ1968	novaseq
PRJNA1106541	A53669	941035	1	2021	M	19/01/2022	TNx2	H7KWTDRX2	SQ1968	novaseq
PRJNA1106541	A53670	941036	1	2021	M	19/01/2022	TNx2	H7KWTDRX2	SQ1968	novaseq
PRJNA1106541	A53671	941037	1	2021	M	19/01/2022	TNx2	H7KWTDRX2	SQ1968	novaseq
PRJNA1106541	A53672	941038	1	2021	M	19/01/2022	TNx2	H7KWTDRX2	SQ1968	novaseq
PRJNA1106541	A53673	941039	1	2021	M	19/01/2022	TNx2	H7KWTDRX2	SQ1968	novaseq
PRJNA1106541	A53674	941040	1	2021	M	19/01/2022	TNx2	H7KWTDRX2	SQ1968	novaseq
PRJNA1106541	A53675	941041	1	2021	M	19/01/2022	TNx2	H7KWTDRX2	SQ1968	novaseq
PRJNA1106541	A53676	941042	1	2021	M	19/01/2022	TNx2	H7KWTDRX2	SQ1968	novaseq
PRJNA1106541	A53677	941043	1	2021	M	19/01/2022	TNx2	H7KWTDRX2	SQ1968	novaseq
PRJNA1106541	A53678	941044	1	2021	M	19/01/2022	TNx2	H7KWTDRX2	SQ1968	novaseq
PRJNA1106541	A53679	941045	1	2021	M	19/01/2022	TNx2	H7KWTDRX2	SQ1968	novaseq
PRJNA1106541	A53680	941046	1	2021	M	19/01/2022	TNx2	H7KWTDRX2	SQ1968	novaseq
PRJNA1106541	A53681	941047	1	2021	M	19/01/2022	TNx2	H7KWTDRX2	SQ1968	novaseq
PRJNA1106541	A53682	941048	1	2021	M	19/01/2022	TNx2	H7KWTDRX2	SQ1968	novaseq
PRJNA1106541	A53683	941049	1	2021	M	19/01/2022	TNx2	H7KWTDRX2	SQ1968	novaseq
PRJNA1106541	A53684	941050	1	2021	M	19/01/2022	TNx2	H7KWTDRX2	SQ1968	novaseq
PRJNA1106541	A53685	941051	1	2021	M	19/01/2022	TNx2	H7KWTDRX2	SQ1968	novaseq
PRJNA1106541	A53686	941052	1	2021	M	19/01/2022	TNx2	H7KWTDRX2	SQ1968	novaseq
PRJNA1106541	A53687	941053	1	2021	M	19/01/2022	TNx2	H7KWTDRX2	SQ1968	novaseq
PRJNA1106541	A53688	941054	1	2021	M	19/01/2022	TNx2	H7KWTDRX2	SQ1968	novaseq
PRJNA1106541	A53689	941055	1	2021	M	19/01/2022	TNx2	H7KWTDRX2	SQ1968	novaseq
PRJNA1106541	A53690	941056	1	2021	M	19/01/2022	TNx2	H7KWTDRX2	SQ1968	novaseq
PRJNA1106541	A53691	941057	1	2021	M	19/01/2022	TNx2	H7KWTDRX2	SQ1968	novaseq
PRJNA1106541	A53692	941058	1	2021	M	19/01/2022	TNx2	H7KWTDRX2	SQ1968	novaseq
PRJNA1106541	A53693	941059	1	2021	M	19/01/2022	TNx2	H7KWTDRX2	SQ1968	novaseq
PRJNA1106541	A53694	941060	1	2021	M	19/01/2022	TNx2	H7KWTDRX2	SQ1968	novaseq
PRJNA1106541	A53695	941061	1	2021	M	19/01/2022	TNx2	H7KWTDRX2	SQ1968	novaseq
PRJNA1106541	A53696	941062	1	2021	M	19/01/2022	TNx2	H7KWTDRX2	SQ1968	novaseq
PRJNA1106541	A53697	941063	1	2021	M	19/01/2022	TNx2	H7KWTDRX2	SQ1968	novaseq
PRJNA1106541	A53698	941064	1	2021	M	19/01/2022	TNx2	H7KWTDRX2	SQ1968	novaseq
PRJNA1106541	A53699	941065	1	2021	M	19/01/2022	TNx2	H7KWTDRX2	SQ1968	novaseq
PRJNA1106541	A53700	941066	1	2021	M	19/01/2022	TNx2	H7KWTDRX2	SQ1968	novaseq
PRJNA1106541	A53701	941067	1	2021	M	19/01/2022	TNx2	H7KWTDRX2	SQ1968	novaseq
PRJNA1106541	A53702	941068	1	2021	M	19/01/2022	TNx2	H7KWTDRX2	SQ1968	novaseq
PRJNA1106541	A53703	941069	1	2021	M	19/01/2022	TNx2	H7KWTDRX2	SQ1968	novaseq
PRJNA1106541	A53704	941070	1	2021	M	19/01/2022	TNx2	H7KWTDRX2	SQ1968	novaseq
PRJNA1106541	A53705	941071	1	2021	M	19/01/2022	TNx2	H7KWTDRX2	SQ1968	novaseq
PRJNA1106541	A53706	941072	1	2021	M	19/01/2022	TNx2	H7KWTDRX2	SQ1968	novaseq
PRJNA1106541	A53707	941073	1	2021	M	19/01/2022	TNx2	H7KWTDRX2	SQ1968	novaseq
PRJNA1106541	A53708	941074	1	2021	M	19/01/2022	TNx2	H7KWTDRX2	SQ1968	novaseq
PRJNA1106541	A53709	941075	1	2021	M	19/01/2022	TNx2	H7KWTDRX2	SQ1968	novaseq
PRJNA1106541	A53710	941076	1	2021	M	19/01/2022	TNx2	H7KWTDRX2	SQ1968	novaseq
PRJNA1106541	A53711	941077	1	2021	M	19/01/2022	TNx2	H7KWTDRX2	SQ1968	novaseq
PRJNA1106541	A53712	941078	1	2021	M	19/01/2022	TNx2	H7KWTDRX2	SQ1968	novaseq
PRJNA1106541	A53713	941079	1	2021	M	19/01/2022	TNx2	H7KWTDRX2	SQ1968	novaseq
PRJNA1106541	A53714	941080	1	2021	M	19/01/2022	TNx2	H7KWTDRX2	SQ1968	novaseq
PRJNA1106541	A53715	941081	1	2021	M	19/01/2022	TNx2	H7KWTDRX2	SQ1968	novaseq
PRJNA1106541	A53716	941082	1	2021	M	19/01/2022	TNx2	H7KWTDRX2	SQ1968	novaseq
PRJNA1106541	A53717	941083	1	2021	M	19/01/2022	TNx2	H7KWTDRX2	SQ1968	novaseq
PRJNA1106541	A53718	941084	1	2021	M	19/01/2022	TNx2	H7KWTDRX2	SQ1968	novaseq
PRJNA1106541	A53719	941085	1	2021	M	19/01/2022	TNx2	H7KWTDRX2	SQ1968	novaseq
PRJNA1106541	A53720	941086	1	2021	M	19/01/2022	TNx2	H7KWTDRX2	SQ1968	novaseq
PRJNA1106541	A53721	941087	1	2021	M	19/01/2022	TNx2	H7KWTDRX2	SQ1968	novaseq
PRJNA1106541	A53722	941088	1	2021	M	19/01/2022	TNx2	H7KWTDRX2	SQ1968	novaseq
PRJNA1106541	A53723	941089	1	2021	M	19/01/2022	TNx2	H7KWTDRX2	SQ1968	novaseq
PRJNA1106541	A53724	941090	1	2021	M	19/01/2022	TNx2	H7KWTDRX2	SQ1968	novaseq
PRJNA1106541	A53725	941091	1	2021	M	19/01/2022	TNx2	H7KWTDRX2	SQ1968	novaseq
PRJNA1106541	A53726	941092	1	2021	M	19/01/2022	TNx2	H7KWTDRX2	SQ1968	novaseq
PRJNA1106541	A53727	941093	1	2021	M	19/01/2022	TNx2	H7KWTDRX2	SQ1968	novaseq
PRJNA1106541	A53728	941094	1	2021	M	19/01/2022	TNx2	H7KWTDRX2	SQ1968	novaseq
PRJNA1106541	A53729	941095	1	2021	M	19/01/2022	TNx2	H7KWTDRX2	SQ1968	novaseq
PRJNA1106541	A53730	941096	1	2021	M	19/01/2022	TNx2	H7KWTDRX2	SQ1968	novaseq
PRJNA1106541	A53731	941097	1	2021	M	19/01/2022	TNx2	H7KWTDRX2	SQ1968	novaseq
PRJNA1106541	A53732	941098	1	2021	M	19/01/2022	TNx2	H7KWTDRX2	SQ1968	novaseq
PRJNA1106541	A53733	941099	1	2021	M	19/01/2022	TNx2	H7KWTDRX2	SQ1968	novaseq
PRJNA1106541	A53734	941100	1	2021	M	19/01/2022	TNx2	H7KWTDRX2	SQ1968	novaseq
PRJNA1106541	A53735	941101	1	2021	M	19/01/2022	TNx2	H7KWTDRX2	SQ1968	novaseq
PRJNA1106541	A53736	941102	1	2021	M	19/01/2022	TNx2	H7KWTDRX2	SQ1968	novaseq
PRJNA1106541	A53737	941103	1	2021	M	19/01/2022	TNx2	H7KWTDRX2	SQ1968	novaseq
PRJNA1106541	A53738	941104	1	2021	M	19/01/2022	TNx2	H7KWTDRX2	SQ1968	novaseq
PRJNA1106541	A53739	941105	1	2021	M	19/01/2022	TNx2	H7KWTDRX2	SQ1968	novaseq
PRJNA1106541	A53740	941106	1	2021	M	19/01/2022	TNx2	H7KWTDRX2	SQ1968	novaseq
PRJNA1106541	A53741	941107	1	2021	M	19/01/2022	TNx2	H7KWTDRX2	SQ1968	novaseq
PRJNA1106541	A53742	941108	1	2021	M	19/01/2022	TNx2	H7KWTDRX2	SQ1968	novaseq
PRJNA1106541	A53743	941109	1	2021	M	19/01/2022	TNx2	H7KWTDRX2	SQ1968	novaseq
PRJNA1106541	A53744	941110	1	2021	M	19/01/2022	TNx2	H7KWTDRX2	SQ1968	novaseq
PRJNA1106541	A53745	941111	1	2021	M	19/01/2022	TNx2	H7KWTDRX2	SQ1968	novaseq
PRJNA1106541	A53746	941112	1	2021	M	19/01/2022	TNx2	H7KWTDRX2	SQ1968	novaseq
PRJNA1106541	A53747	941113	1	2021	M	19/01/2022	TNx2	H7KWTDRX2	SQ1968	novaseq
PRJNA1106541	A53748	941114	1	2021	M	19/01/2022	TNx2	H7KWTDRX2	SQ1968	novaseq
PRJNA1106541	A53749	941115	1	2021	M	19/01/2022	TNx2	H7KWTDRX2	SQ1968	novaseq
PRJNA1106541	A53750	941116	1	2021	M	19/01/2022	TNx2	H7KWTDRX2	SQ1968	novaseq
PRJNA1106541	A53751	941117	1	2021	M	19/01/2022	TNx2	H7KWTDRX2	SQ1968	novaseq
PRJNA1106541	A53752	941118	1	2021	M	19/01/2022	TNx2	H7KWTDRX2	SQ1968	novaseq
PRJNA1106541	A53753	941119	1	2021	M	19/01/2022	TNx2	H7KWTDRX2	SQ1968	novaseq
PRJNA1106541	A53754	941120	1	2021	M	20/01/2022	TNx2	H7KWTDRX2	SQ1968	novaseq
PRJNA1106541	A53755	941121	1	2021	M	20/01/2022	TNx2	H7KWTDRX2	SQ1968	novaseq
PRJNA1106541	A53756	941122	1	2021	M	20/01/2022	TNx2	H7KWTDRX2	SQ1968	novaseq
PRJNA1106541	A53757	941123	1	2021	M	20/01/2022	TNx2	H7KWTDRX2	SQ1968	novaseq
PRJNA1106541	A53758	941124	1	2021	M	20/01/2022	TNx2	H7KWTDRX2	SQ1968	novaseq
PRJNA1106541	A53759	941125	1	2021	M	20/01/2022	TNx2	H7KWTDRX2	SQ1968	novaseq
PRJNA1106541	A53760	941126	1	2021	M	20/01/2022	TNx2	H7KWTDRX2	SQ1968	novaseq
PRJNA1106541	A53761	941127	1	2021	M	20/01/2022	TNx2	H7KWTDRX2	SQ1968	novaseq
PRJNA1106541	A53762	941128	1	2021	M	20/01/2022	TNx2	H7KWTDRX2	SQ1968	novaseq
PRJNA1106541	A53763	941129	1	2021	M	20/01/2022	TNx2	H7KWTDRX2	SQ1968	novaseq
PRJNA1106541	A53764	941130	1	2021	M	20/01/2022	TNx2	H7KWTDRX2	SQ1968	novaseq
PRJNA1106541	A53765	941131	1	2021	M	20/01/2022	TNx2	H7KWTDRX2	SQ1968	novaseq
PRJNA1106541	A53766	941132	1	2021	M	20/01/2022	TNx2	H7KWTDRX2	SQ1968	novaseq
PRJNA1106541	A53767	941133	1	2021	M	20/01/2022	TNx2	H7KWTDRX2	SQ1968	novaseq
PRJNA1106541	A53768	941134	1	2021	M	20/01/2022	TNx2	H7KWTDRX2	SQ1968	novaseq
PRJNA1106541	A53769	941135	1	2021	M	20/01/2022	TNx2	H7KWTDRX2	SQ1968	novaseq
PRJNA1106541	A53770	941136	1	2021	M	20/01/2022	TNx2	H7KWTDRX2	SQ1968	novaseq
PRJNA1106541	A53771	941137	1	2021	M	20/01/2022	TNx2	H7KWTDRX2	SQ1968	novaseq
PRJNA1106541	A53772	941138	1	2021	M	20/01/2022	TNx2	H7KWTDRX2	SQ1968	novaseq
PRJNA1106541	A53773	941139	1	2021	M	20/01/2022	TNx2	H7KWTDRX2	SQ1968	novaseq
PRJNA1106541	A53774	941140	1	2021	M	20/01/2022	TNx2	H7KWTDRX2	SQ1968	novaseq
PRJNA1106541	A53775	941141	1	2021	M	20/01/2022	TNx2	H7KWTDRX2	SQ1968	novaseq
PRJNA1106541	A53776	941142	1	2021	M	20/01/2022	TNx2	H7KWTDRX2	SQ1968	novaseq
PRJNA1106541	A53777	941143	1	2021	M	20/01/2022	TNx2	H7KWTDRX2	SQ1968	novaseq
PRJNA1106541	A53778	941144	1	2021	M	20/01/2022	TNx2	H7KWTDRX2	SQ1968	novaseq
PRJNA1106541	A53779	941145	1	2021	M	20/01/2022	TNx2	H7KWTDRX2	SQ1968	novaseq
PRJNA1106541	A53780	941146	1	2021	M	20/01/2022	TNx2	H7KWTDRX2	SQ1968	novaseq
PRJNA1106541	A53781	941147	1	2021	M	20/01/2022	TNx2	H7KWTDRX2	SQ1968	novaseq
PRJNA1106541	A53782	941148	1	2021	M	20/01/2022	TNx2	H7KWTDRX2	SQ1968	novaseq
PRJNA1106541	A53783	941149	1	2021	M	20/01/2022	TNx2	H7KWTDRX2	SQ1968	novaseq
PRJNA1106541	A53784	941150	1	2021	M	20/01/2022	TNx2	H7KWTDRX2	SQ1968	novaseq
PRJNA1106541	A53785	941151	1	2021	M	20/01/2022	TNx2	H7KWTDRX2	SQ1968	novaseq
PRJNA1106541	A53786	941152	1	2021	M	20/01/2022	TNx2	H7KWTDRX2	SQ1968	novaseq
PRJNA1106541	A53787	941153	1	2021	M	20/01/2022	TNx2	H7KWTDRX2	SQ1968	novaseq
PRJNA1106541	A53788	941154	1	2021	M	20/01/2022	TNx2	H7KWTDRX2	SQ1968	novaseq
PRJNA1106541	A53789	941155	1	2021	M	20/01/2022	TNx2	H7KWTDRX2	SQ1968	novaseq
PRJNA1106541	A53790	941156	1	2021	M	20/01/2022	TNx2	H7KWTDRX2	SQ1968	novaseq
PRJNA1106541	A53791	941157	1	2021	M	20/01/2022	TNx2	H7KWTDRX2	SQ1968	novaseq
PRJNA1106541	A53792	941158	1	2021	M	20/01/2022	TNx2	H7KWTDRX2	SQ1968	novaseq
PRJNA1106541	A53793	941159	1	2021	M	20/01/2022	TNx2	H7KWTDRX2	SQ1968	novaseq
PRJNA1106541	A53794	941160	1	2021	M	20/01/2022	TNx2	H7KWTDRX2	SQ1968	novaseq
PRJNA1106541	A53795	941161	1	2021	M	20/01/2022	TNx2	H7KWTDRX2	SQ1968	novaseq
PRJNA1106541	A53796	941162	1	2021	M	20/01/2022	TNx2	H7KWTDRX2	SQ1968	novaseq
PRJNA1106541	A53797	941163	1	2021	M	20/01/2022	TNx2	H7KWTDRX2	SQ1968	novaseq
PRJNA1106541	A53798	941164	1	2021	M	20/01/2022	TNx2	H7KWTDRX2	SQ1968	novaseq
PRJNA1106541	A53799	941165	1	2021	M	20/01/2022	TNx2	H7KWTDRX2	SQ1968	novaseq
PRJNA1106541	A53800	941166	1	2021	M	20/01/2022	TNx2	H7KWTDRX2	SQ1968	novaseq
PRJNA1106541	A53801	941167	1	2021	M	20/01/2022	TNx2	H7KWTDRX2	SQ1968	novaseq
PRJNA1106541	A53802	941168	1	2021	M	20/01/2022	TNx2	H7KWTDRX2	SQ1968	novaseq
PRJNA1106541	A53803	941169	1	2021	M	20/01/2022	TNx2	H7KWTDRX2	SQ1968	novaseq
PRJNA1106541	A53804	941170	1	2021	M	20/01/2022	TNx2	H7KWTDRX2	SQ1968	novaseq
PRJNA1106541	A53805	941171	1	2021	M	20/01/2022	TNx2	H7KWTDRX2	SQ1968	novaseq
PRJNA1106541	A53806	941172	1	2021	M	20/01/2022	TNx2	H7KWTDRX2	SQ1968	novaseq
PRJNA1106541	A53807	941173	1	2021	M	20/01/2022	TNx2	H7KWTDRX2	SQ1968	novaseq
PRJNA1106541	A53808	941174	1	2021	M	20/01/2022	TNx2	H7KWTDRX2	SQ1968	novaseq
PRJNA1106541	A53809	941175	1	2021	M	20/01/2022	TNx2	H7KWTDRX2	SQ1968	novaseq
PRJNA1106541	A53810	941176	1	2021	M	20/01/2022	TNx2	H7KWTDRX2	SQ1968	novaseq
PRJNA1106541	A53811	941177	1	2021	M	20/01/2022	TNx2	H7KWTDRX2	SQ1968	novaseq
PRJNA1106541	A53812	941178	1	2021	M	20/01/2022	TNx2	H7KWTDRX2	SQ1968	novaseq
PRJNA1106541	A53813	941179	1	2021	M	20/01/2022	TNx2	H7KWTDRX2	SQ1968	novaseq
PRJNA1106541	A53814	941180	1	2021	M	20/01/2022	TNx2	H7KWTDRX2	SQ1968	novaseq
PRJNA1106541	A53815	941181	1	2021	M	20/01/2022	TNx2	H7KWTDRX2	SQ1968	novaseq
PRJNA1106541	A53816	941182	1	2021	M	20/01/2022	TNx2	H7KWTDRX2	SQ1968	novaseq
PRJNA1106541	A53817	941183	1	2021	M	20/01/2022	TNx2	H7KWTDRX2	SQ1968	novaseq
PRJNA1106541	A53818	941184	1	2021	M	20/01/2022	TNx2	H7KWTDRX2	SQ1968	novaseq
PRJNA1106541	A53819	941185	1	2021	M	20/01/2022	TNx2	H7KWTDRX2	SQ1968	novaseq
PRJNA1106541	A53820	941186	1	2021	M	20/01/2022	TNx2	H7KWTDRX2	SQ1968	novaseq
PRJNA1106541	A53821	941187	1	2021	M	20/01/2022	TNx2	H7KWTDRX2	SQ1968	novaseq
PRJNA1106541	A53822	941188	1	2021	M	20/01/2022	TNx2	H7KWTDRX2	SQ1968	novaseq
PRJNA1106541	A53823	941189	1	2021	M	20/01/2022	TNx2	H7KWTDRX2	SQ1968	novaseq
PRJNA1106541	A53824	941190	1	2021	M	20/01/2022	TNx2	H7KWTDRX2	SQ1968	novaseq
PRJNA1106541	A53825	941191	1	2021	M	20/01/2022	TNx2	H7KWTDRX2	SQ1968	novaseq
PRJNA1106541	A53826	941192	1	2021	M	20/01/2022	TNx2	H7KWTDRX2	SQ1968	novaseq
PRJNA1106541	A53827	941193	1	2021	M	20/01/2022	TNx2	H7KWTDRX2	SQ1968	novaseq
PRJNA1106541	A53828	941194	1	2021	M	20/01/2022	TNx2	H7KWTDRX2	SQ1968	novaseq
PRJNA1106541	A53829	941195	1	2021	M	20/01/2022	TNx2	H7KWTDRX2	SQ1968	novaseq
PRJNA1106541	A53830	941196	1	2021	M	20/01/2022	TNx2	H7KWTDRX2	SQ1968	novaseq
PRJNA1106541	A53831	941197	1	2021	M	20/01/2022	TNx2	H7KWTDRX2	SQ1968	novaseq
PRJNA1106541	A53832	941198	1	2021	M	20/01/2022	TNx2	H7KWTDRX2	SQ1968	novaseq
PRJNA1106541	A53833	941199	1	2021	M	20/01/2022	TNx2	H7KWTDRX2	SQ1968	novaseq
PRJNA1106541	A53834	980247	1	2021	M	20/01/2022	TNx2	H7KWTDRX2	SQ1966	novaseq
PRJNA1106541	A53835	980248	1	2021	M	20/01/2022	TNx2	H7KWTDRX2	SQ1966	novaseq
PRJNA1106541	A53836	980249	1	2021	M	20/01/2022	TNx2	H7KWTDRX2	SQ1966	novaseq
PRJNA1106541	A53837	980250	1	2021	M	20/01/2022	TNx2	H7KWTDRX2	SQ1966	novaseq
PRJNA1106541	A53838	980251	1	2021	M	20/01/2022	TNx2	H7KWTDRX2	SQ1966	novaseq
PRJNA1106541	A53839	980252	1	2021	M	20/01/2022	TNx2	H7KWTDRX2	SQ1966	novaseq
PRJNA1106541	A53840	980253	1	2021	M	20/01/2022	TNx2	H7KWTDRX2	SQ1966	novaseq
PRJNA1106541	A53841	980254	1	2021	M	20/01/2022	TNx2	H7KWTDRX2	SQ1966	novaseq
PRJNA1106541	A53842	980255	1	2021	M	20/01/2022	TNx2	H7KWTDRX2	SQ1966	novaseq
PRJNA1106541	A53843	980256	1	2021	M	20/01/2022	TNx2	H7KWTDRX2	SQ1966	novaseq
PRJNA1106541	A53844	980257	1	2021	M	20/01/2022	TNx2	H7KWTDRX2	SQ1966	novaseq
PRJNA1106541	A53845	980258	1	2021	M	20/01/2022	TNx2	H7KWTDRX2	SQ1966	novaseq
PRJNA1106541	A53846	980259	1	2021	M	20/01/2022	TNx2	H7KWTDRX2	SQ1966	novaseq
PRJNA1106541	A53847	980260	1	2021	M	20/01/2022	TNx2	H7KWTDRX2	SQ1966	novaseq
PRJNA1106541	A53848	980261	1	2021	M	20/01/2022	TNx2	H7KWTDRX2	SQ1966	novaseq
PRJNA1106541	A53849	980262	1	2021	M	20/01/2022	TNx2	H7KWTDRX2	SQ1966	novaseq
PRJNA859547	B70298	962452	2	2014	F	16/01/2015	Frozen	CDR6TANXX	SQ1020	hiseq
PRJNA859547	B70299	963430	2	2014	F	16/01/2015	Frozen	CDR65ANXX	SQ1038	hiseq
PRJNA859547	B70300	963301	2	2014	F	16/01/2015	Frozen	CDR65ANXX	SQ1038	hiseq
PRJNA859547	B70302	963453	2	2014	F	16/01/2015	Frozen	CDR65ANXX	SQ1038	hiseq
PRJNA859547	B70303	963372	2	2014	F	16/01/2015	Frozen	CDR65ANXX	SQ1038	hiseq
PRJNA859547	B70304	963010	2	2014	F	16/01/2015	Frozen	CDR65ANXX	SQ1037	hiseq
PRJNA859547	B70305	963127	2	2014	F	16/01/2015	Frozen	CDR65ANXX	SQ1037	hiseq
PRJNA859547	B70306	964519	2	2014	F	16/01/2015	Frozen	CDRFRANXX	SQ1048	hiseq
PRJNA859547	B70307	963103	2	2014	F	16/01/2015	Frozen	CDR65ANXX	SQ1037	hiseq
PRJNA859547	B70308	964587	2	2014	F	16/01/2015	Frozen	CDRFRANXX	SQ1048	hiseq
PRJNA859547	B70309	962860	2	2014	F	16/01/2015	Frozen	CDR65ANXX	SQ1036	hiseq
PRJNA859547	B70310	963326	2	2014	F	16/01/2015	Frozen	CDR65ANXX	SQ1038	hiseq
PRJNA859547	B70311	964580	2	2014	F	16/01/2015	Frozen	CDRFRANXX	SQ1048	hiseq
PRJNA859547	B70312	963394	2	2014	F	16/01/2015	Frozen	CDR65ANXX	SQ1038	hiseq
PRJNA859547	B70314	963022	2	2014	F	16/01/2015	Frozen	CDR65ANXX	SQ1037	hiseq
PRJNA859547	B70315	963337	2	2014	F	16/01/2015	Frozen	CDR65ANXX	SQ1038	hiseq
PRJNA859547	B70316	963406	2	2014	F	16/01/2015	Frozen	CDR65ANXX	SQ1038	hiseq
PRJNA859547	B70317	962964	2	2014	F	16/01/2015	Frozen	CDR65ANXX	SQ1037	hiseq
PRJNA859547	B70318	963325	2	2014	F	16/01/2015	Frozen	CDR65ANXX	SQ1038	hiseq
PRJNA859547	B70319	962545	2	2014	F	16/01/2015	Frozen	CDR65ANXX	SQ1036	hiseq
PRJNA859547	B70320	962359	2	2014	F	16/01/2015	Frozen	CDR6TANXX	SQ1020	hiseq
PRJNA859547	B70321	962929	2	2014	F	16/01/2015	Frozen	CDR65ANXX	SQ1037	hiseq
PRJNA859547	B70322	963092	2	2014	F	16/01/2015	Frozen	CDR65ANXX	SQ1037	hiseq
PRJNA859547	B70323	962453	2	2014	F	16/01/2015	Frozen	CDR6TANXX	SQ1020	hiseq
PRJNA859547	B70324	963220	2	2014	F	16/01/2015	Frozen	CDR65ANXX	SQ1037	hiseq
PRJNA859547	B70325	962546	2	2014	F	16/01/2015	Frozen	CDR65ANXX	SQ1036	hiseq
PRJNA859547	B70327	962360	2	2014	F	16/01/2015	Frozen	CDR6TANXX	SQ1020	hiseq
PRJNA859547	B70328	963360	2	2014	F	16/01/2015	Frozen	CDR65ANXX	SQ1038	hiseq
PRJNA859547	B70329	964504	2	2014	F	16/01/2015	Frozen	CDRFRANXX	SQ1048	hiseq
PRJNA859547	B70330	962941	2	2014	F	16/01/2015	Frozen	CDR65ANXX	SQ1037	hiseq
PRJNA859547	B70331	963104	2	2014	F	16/01/2015	Frozen	CDR65ANXX	SQ1037	hiseq
PRJNA859547	B70332	962731	2	2014	F	16/01/2015	Frozen	CDR65ANXX	SQ1036	hiseq
PRJNA859547	B70333	962454	2	2014	F	16/01/2015	Frozen	CDR6TANXX	SQ1020	hiseq
PRJNA859547	B70336	964583	2	2014	F	16/01/2015	Frozen	CDRFRANXX	SQ1048	hiseq
PRJNA859547	B70338	963057	2	2014	F	16/01/2015	Frozen	CDR65ANXX	SQ1037	hiseq
PRJNA859547	B70339	962361	2	2014	F	16/01/2015	Frozen	CDR6TANXX	SQ1020	hiseq
PRJNA859547	B70340	963139	2	2014	F	16/01/2015	Frozen	CDR65ANXX	SQ1037	hiseq
PRJNA859547	B70341	962988	2	2014	F	16/01/2015	Frozen	CDR65ANXX	SQ1037	hiseq
PRJNA859547	B70342	963395	2	2014	F	16/01/2015	Frozen	CDR65ANXX	SQ1038	hiseq
PRJNA859547	B70343	964551	2	2014	F	16/01/2015	Frozen	CDRFRANXX	SQ1048	hiseq
PRJNA859547	B70344	962999	2	2014	F	16/01/2015	Frozen	CDR65ANXX	SQ1037	hiseq
PRJNA859547	B70345	962362	2	2014	F	16/01/2015	Frozen	CDR6TANXX	SQ1020	hiseq
PRJNA859547	B70346	964589	2	2014	F	16/01/2015	Frozen	CDRFRANXX	SQ1048	hiseq
PRJNA859547	B70347	962638	2	2014	F	16/01/2015	Frozen	CDR65ANXX	SQ1036	hiseq
PRJNA859547	B70348	964588	2	2014	F	16/01/2015	Frozen	CDRFRANXX	SQ1048	hiseq
PRJNA859547	B70349	962363	2	2014	F	16/01/2015	Frozen	CDR6TANXX	SQ1020	hiseq
PRJNA859547	B70350	962639	2	2014	F	16/01/2015	Frozen	CDR65ANXX	SQ1036	hiseq
PRJNA859547	B70351	962455	2	2014	F	16/01/2015	Frozen	CDR6TANXX	SQ1020	hiseq
PRJNA859547	B70352	962930	2	2014	F	16/01/2015	Frozen	CDR65ANXX	SQ1037	hiseq
PRJNA859547	B70353	962547	2	2014	F	16/01/2015	Frozen	CDR65ANXX	SQ1036	hiseq
PRJNA859547	B70354	962871	2	2014	F	16/01/2015	Frozen	CDR65ANXX	SQ1036	hiseq
PRJNA859547	B70355	963208	2	2014	F	16/01/2015	Frozen	CDR65ANXX	SQ1037	hiseq
PRJNA859547	B70357	962456	2	2014	F	16/01/2015	Frozen	CDR6TANXX	SQ1020	hiseq
PRJNA859547	B70358	963196	2	2014	F	16/01/2015	Frozen	CDR65ANXX	SQ1037	hiseq
PRJNA859547	B70359	963418	2	2014	F	16/01/2015	Frozen	CDR65ANXX	SQ1038	hiseq
PRJNA859547	B70360	963034	2	2014	F	16/01/2015	Frozen	CDR65ANXX	SQ1037	hiseq
PRJNA859547	B70361	963313	2	2014	F	16/01/2015	Frozen	CDR65ANXX	SQ1038	hiseq
PRJNA859547	B70362	962548	2	2014	F	16/01/2015	Frozen	CDR65ANXX	SQ1036	hiseq
PRJNA859547	B70363	964502	2	2014	F	16/01/2015	Frozen	CDRFRANXX	SQ1048	hiseq
PRJNA859547	B70364	962549	2	2014	F	16/01/2015	Frozen	CDR65ANXX	SQ1036	hiseq
PRJNA859547	B70365	962550	2	2014	F	16/01/2015	Frozen	CDR65ANXX	SQ1036	hiseq
PRJNA859547	B70366	962364	2	2014	F	16/01/2015	Frozen	CDR6TANXX	SQ1020	hiseq
PRJNA859547	B70367	963232	2	2014	F	16/01/2015	Frozen	CDR65ANXX	SQ1037	hiseq
PRJNA859547	B70368	964576	2	2014	F	16/01/2015	Frozen	CDRFRANXX	SQ1048	hiseq
PRJNA859547	B70369	963150	2	2014	F	16/01/2015	Frozen	CDR65ANXX	SQ1037	hiseq
PRJNA859547	B71358	962558	2	2015	F	7/03/2016	Frozen	CDR65ANXX	SQ1036	hiseq
PRJNA859547	B71359	962559	2	2015	F	7/03/2016	Frozen	CDR65ANXX	SQ1036	hiseq
PRJNA859547	B71360	962560	2	2015	F	7/03/2016	Frozen	CDR65ANXX	SQ1036	hiseq
PRJNA859547	B71361	963199	2	2015	F	7/03/2016	Frozen	CDR65ANXX	SQ1037	hiseq
PRJNA859547	B71362	962968	2	2015	F	7/03/2016	Frozen	CDR65ANXX	SQ1037	hiseq
PRJNA859547	B71363	962827	2	2015	F	7/03/2016	Frozen	CDR65ANXX	SQ1036	hiseq
PRJNA859547	B71364	962814	2	2015	F	7/03/2016	Frozen	CDR65ANXX	SQ1036	hiseq
PRJNA859547	B71365	962919	2	2015	F	7/03/2016	Frozen	CDR65ANXX	SQ1037	hiseq
PRJNA859547	B71366	962873	2	2015	F	7/03/2016	Frozen	CDR65ANXX	SQ1036	hiseq
PRJNA859547	B71367	962745	2	2015	F	7/03/2016	Frozen	CDR65ANXX	SQ1036	hiseq
PRJNA859547	B71368	962838	2	2015	F	7/03/2016	Frozen	CDR65ANXX	SQ1036	hiseq
PRJNA859547	B71369	963038	2	2015	F	7/03/2016	Frozen	CDR65ANXX	SQ1037	hiseq
PRJNA859547	B71370	962473	2	2015	F	7/03/2016	Frozen	CDR6TANXX	SQ1020	hiseq
PRJNA859547	B71371	963118	2	2015	F	7/03/2016	Frozen	CDR65ANXX	SQ1037	hiseq
PRJNA859547	B71372	963188	2	2015	F	7/03/2016	Frozen	CDR65ANXX	SQ1037	hiseq
PRJNA859547	B71373	962780	2	2015	F	7/03/2016	Frozen	CDR65ANXX	SQ1036	hiseq
PRJNA859547	B71374	963291	2	2015	F	7/03/2016	Frozen	CDR65ANXX	SQ1038	hiseq
PRJNA859547	B71375	963467	2	2015	F	7/03/2016	Frozen	CDR65ANXX	SQ1038	hiseq
PRJNA859547	B71376	963130	2	2015	F	7/03/2016	Frozen	CDR65ANXX	SQ1037	hiseq
PRJNA859547	B71377	963094	2	2015	F	7/03/2016	Frozen	CDR65ANXX	SQ1037	hiseq
PRJNA859547	B71378	963012	2	2015	F	7/03/2016	Frozen	CDR65ANXX	SQ1037	hiseq
PRJNA859547	B71379	963350	2	2015	F	7/03/2016	Frozen	CDR65ANXX	SQ1038	hiseq
PRJNA859547	B71380	963245	2	2015	F	7/03/2016	Frozen	CDR65ANXX	SQ1037	hiseq
PRJNA859547	B71381	963283	2	2015	F	7/03/2016	Frozen	CDR65ANXX	SQ1037	hiseq
PRJNA859547	B71382	963340	2	2015	F	7/03/2016	Frozen	CDR65ANXX	SQ1038	hiseq
PRJNA859547	B71383	962850	2	2015	F	7/03/2016	Frozen	CDR65ANXX	SQ1036	hiseq
PRJNA859547	B71384	962934	2	2015	F	7/03/2016	Frozen	CDR65ANXX	SQ1037	hiseq
PRJNA859547	B71385	963061	2	2015	F	7/03/2016	Frozen	CDR65ANXX	SQ1037	hiseq
PRJNA859547	B71386	962815	2	2015	F	7/03/2016	Frozen	CDR65ANXX	SQ1036	hiseq
PRJNA859547	B71388	963375	2	2015	F	7/03/2016	Frozen	CDR65ANXX	SQ1038	hiseq
PRJNA859547	B71389	963223	2	2015	F	7/03/2016	Frozen	CDR65ANXX	SQ1037	hiseq
PRJNA859547	B71390	963259	2	2015	F	7/03/2016	Frozen	CDR65ANXX	SQ1037	hiseq
PRJNA859547	B71391	963001	2	2015	F	7/03/2016	Frozen	CDR65ANXX	SQ1037	hiseq
PRJNA859547	B71392	963237	2	2015	F	7/03/2016	Frozen	CDR65ANXX	SQ1037	hiseq
PRJNA859547	B71393	962654	2	2015	F	7/03/2016	Frozen	CDR65ANXX	SQ1036	hiseq
PRJNA859547	B71394	963071	2	2015	F	7/03/2016	Frozen	CDR65ANXX	SQ1037	hiseq
PRJNA859547	B71395	962655	2	2015	F	7/03/2016	Frozen	CDR65ANXX	SQ1036	hiseq
PRJNA859547	B71396	962656	2	2015	F	7/03/2016	Frozen	CDR65ANXX	SQ1036	hiseq
PRJNA859547	B71397	963096	2	2015	F	7/03/2016	Frozen	CDR65ANXX	SQ1037	hiseq
PRJNA859547	B71398	963016	2	2015	F	7/03/2016	Frozen	CDR65ANXX	SQ1037	hiseq
PRJNA859547	B71399	963363	2	2015	F	7/03/2016	Frozen	CDR65ANXX	SQ1038	hiseq
PRJNA859547	B71400	963246	2	2015	F	7/03/2016	Frozen	CDR65ANXX	SQ1037	hiseq
PRJNA859547	B71401	962474	2	2015	F	7/03/2016	Frozen	CDR6TANXX	SQ1020	hiseq
PRJNA859547	B71402	962907	2	2015	F	7/03/2016	Frozen	CDR65ANXX	SQ1036	hiseq
PRJNA859547	B71403	962734	2	2015	F	7/03/2016	Frozen	CDR65ANXX	SQ1036	hiseq
PRJNA859547	B71404	963443	2	2015	F	7/03/2016	Frozen	CDR65ANXX	SQ1038	hiseq
PRJNA859547	B71405	963107	2	2015	F	7/03/2016	Frozen	CDR65ANXX	SQ1037	hiseq
PRJNA859547	B71406	963388	2	2015	F	7/03/2016	Frozen	CDR65ANXX	SQ1038	hiseq
PRJNA859547	B71407	963250	2	2015	F	7/03/2016	Frozen	CDR65ANXX	SQ1037	hiseq
PRJNA859547	B71408	962657	2	2015	F	7/03/2016	Frozen	CDR65ANXX	SQ1036	hiseq
PRJNA859547	B71409	963397	2	2015	F	7/03/2016	Frozen	CDR65ANXX	SQ1038	hiseq
PRJNA859547	B71410	963435	2	2015	F	7/03/2016	Frozen	CDR65ANXX	SQ1038	hiseq
PRJNA859547	B71411	963074	2	2015	F	7/03/2016	Frozen	CDR65ANXX	SQ1037	hiseq
PRJNA859547	B71412	962561	2	2015	F	7/03/2016	Frozen	CDR65ANXX	SQ1036	hiseq
PRJNA859547	B71413	962375	2	2015	F	7/03/2016	Frozen	CDR6TANXX	SQ1020	hiseq
PRJNA859547	B71414	962733	2	2015	F	7/03/2016	Frozen	CDR65ANXX	SQ1036	hiseq
PRJNA859547	B71415	962376	2	2015	F	7/03/2016	Frozen	CDR6TANXX	SQ1020	hiseq
PRJNA859547	B71416	963316	2	2015	F	7/03/2016	Frozen	CDR65ANXX	SQ1038	hiseq
PRJNA859547	B71417	962658	2	2015	F	7/03/2016	Frozen	CDR65ANXX	SQ1036	hiseq
PRJNA859547	B71418	962862	2	2015	F	7/03/2016	Frozen	CDR65ANXX	SQ1036	hiseq
PRJNA859547	B71419	962757	2	2015	F	7/03/2016	Frozen	CDR65ANXX	SQ1036	hiseq
PRJNA859547	B71420	963330	2	2015	F	7/03/2016	Frozen	CDR65ANXX	SQ1038	hiseq
PRJNA859547	B71421	963409	2	2015	F	7/03/2016	Frozen	CDR65ANXX	SQ1038	hiseq
PRJNA859547	B71422	963119	2	2015	F	7/03/2016	Frozen	CDR65ANXX	SQ1037	hiseq
PRJNA859547	B71423	963120	2	2015	F	7/03/2016	Frozen	CDR65ANXX	SQ1037	hiseq
PRJNA859547	B71424	962377	2	2015	F	7/03/2016	Frozen	CDR6TANXX	SQ1020	hiseq
PRJNA859547	B71425	963153	2	2015	F	7/03/2016	Frozen	CDR65ANXX	SQ1037	hiseq
PRJNA859547	B71426	963143	2	2015	F	7/03/2016	Frozen	CDR65ANXX	SQ1037	hiseq
PRJNA859547	B71427	962981	2	2015	F	7/03/2016	Frozen	CDR65ANXX	SQ1037	hiseq
PRJNA859547	B71428	963385	2	2015	F	7/03/2016	Frozen	CDR65ANXX	SQ1038	hiseq
PRJNA859547	B71429	962977	2	2015	F	7/03/2016	Frozen	CDR65ANXX	SQ1037	hiseq
PRJNA859547	B71430	963445	2	2015	F	8/03/2016	Frozen	CDR65ANXX	SQ1038	hiseq
PRJNA859547	B71431	962804	2	2015	F	8/03/2016	Frozen	CDR65ANXX	SQ1036	hiseq
PRJNA859547	B71432	962990	2	2015	F	8/03/2016	Frozen	CDR65ANXX	SQ1037	hiseq
PRJNA859547	B71433	962475	2	2015	F	8/03/2016	Frozen	CDR6TANXX	SQ1020	hiseq
PRJNA859547	B71434	962746	2	2015	F	8/03/2016	Frozen	CDR65ANXX	SQ1036	hiseq
PRJNA859547	B71435	963013	2	2015	F	8/03/2016	Frozen	CDR65ANXX	SQ1037	hiseq
PRJNA859547	B71436	963293	2	2015	F	8/03/2016	Frozen	CDR65ANXX	SQ1038	hiseq
PRJNA859547	B71437	963236	2	2015	F	8/03/2016	Frozen	CDR65ANXX	SQ1037	hiseq
PRJNA859547	B71438	962769	2	2015	F	8/03/2016	Frozen	CDR65ANXX	SQ1036	hiseq
PRJNA859547	B71439	963329	2	2015	F	8/03/2016	Frozen	CDR65ANXX	SQ1038	hiseq
PRJNA859547	B71440	963365	2	2015	F	8/03/2016	Frozen	CDR65ANXX	SQ1038	hiseq
PRJNA859547	B71441	963025	2	2015	F	8/03/2016	Frozen	CDR65ANXX	SQ1037	hiseq
PRJNA859547	B71442	962920	2	2015	F	8/03/2016	Frozen	CDR65ANXX	SQ1037	hiseq
PRJNA859547	B71443	963454	2	2015	F	8/03/2016	Frozen	CDR65ANXX	SQ1038	hiseq
PRJNA859547	B71444	962378	2	2015	F	8/03/2016	Frozen	CDR6TANXX	SQ1020	hiseq
PRJNA859547	B71445	962562	2	2015	F	8/03/2016	Frozen	CDR65ANXX	SQ1036	hiseq
PRJNA859547	B71446	963178	2	2015	F	8/03/2016	Frozen	CDR65ANXX	SQ1037	hiseq
PRJNA859547	B71447	963097	2	2015	F	8/03/2016	Frozen	CDR65ANXX	SQ1037	hiseq
PRJNA859547	B71448	962476	2	2015	F	8/03/2016	Frozen	CDR6TANXX	SQ1020	hiseq
PRJNA859547	B71449	962768	2	2015	F	8/03/2016	Frozen	CDR65ANXX	SQ1036	hiseq
PRJNA859547	B71450	962477	2	2015	F	8/03/2016	Frozen	CDR6TANXX	SQ1020	hiseq
PRJNA859547	B71451	963235	2	2015	F	8/03/2016	Frozen	CDR65ANXX	SQ1037	hiseq
PRJNA859547	B71452	963095	2	2015	F	8/03/2016	Frozen	CDR65ANXX	SQ1037	hiseq
PRJNA859547	B71453	963131	2	2015	F	8/03/2016	Frozen	CDR65ANXX	SQ1037	hiseq
PRJNA859547	B71454	962932	2	2015	F	8/03/2016	Frozen	CDR65ANXX	SQ1037	hiseq
PRJNA859547	B71455	963305	2	2015	F	8/03/2016	Frozen	CDR65ANXX	SQ1038	hiseq
PRJNA859547	B71456	962563	2	2015	F	8/03/2016	Frozen	CDR65ANXX	SQ1036	hiseq
PRJNA859547	B71457	963204	2	2015	F	8/03/2016	Frozen	CDR65ANXX	SQ1037	hiseq
PRJNA859547	B71458	963364	2	2015	F	8/03/2016	Frozen	CDR65ANXX	SQ1038	hiseq
PRJNA859547	B71459	963179	2	2015	F	8/03/2016	Frozen	CDR65ANXX	SQ1037	hiseq
PRJNA859547	B71460	962967	2	2015	F	8/03/2016	Frozen	CDR65ANXX	SQ1037	hiseq
PRJNA859547	B71461	963433	2	2015	F	8/03/2016	Frozen	CDR65ANXX	SQ1038	hiseq
PRJNA859547	B71462	963396	2	2015	F	8/03/2016	Frozen	CDR65ANXX	SQ1038	hiseq
PRJNA859547	B71463	962564	2	2015	F	8/03/2016	Frozen	CDR65ANXX	SQ1036	hiseq
PRJNA859547	B71464	962379	2	2015	F	8/03/2016	Frozen	CDR6TANXX	SQ1020	hiseq
PRJNA859547	B71465	963413	2	2015	F	8/03/2016	Frozen	CDR65ANXX	SQ1038	hiseq
PRJNA859547	B71469	962793	2	2015	F	8/03/2016	Frozen	CDR65ANXX	SQ1036	hiseq
PRJNA859547	B71470	962898	2	2015	F	8/03/2016	Frozen	CDR65ANXX	SQ1036	hiseq
PRJNA859547	B71471	962380	2	2015	F	8/03/2016	Frozen	CDR6TANXX	SQ1020	hiseq
PRJNA859547	B71472	962381	2	2015	F	8/03/2016	Frozen	CDR6TANXX	SQ1020	hiseq
PRJNA859547	B71473	963294	2	2015	F	8/03/2016	Frozen	CDR65ANXX	SQ1038	hiseq
PRJNA859547	B71474	963154	2	2015	F	8/03/2016	Frozen	CDR65ANXX	SQ1037	hiseq
PRJNA859547	B71476	963469	2	2015	F	8/03/2016	Frozen	CDR65ANXX	SQ1038	hiseq
PRJNA859547	B71477	962478	2	2015	F	8/03/2016	Frozen	CDR6TANXX	SQ1020	hiseq
PRJNA859547	B71478	962851	2	2015	F	8/03/2016	Frozen	CDR65ANXX	SQ1036	hiseq
PRJNA859547	B71479	962382	2	2015	F	8/03/2016	Frozen	CDR6TANXX	SQ1020	hiseq
PRJNA859547	B71480	963317	2	2015	F	8/03/2016	Frozen	CDR65ANXX	SQ1038	hiseq
PRJNA859547	B71481	963352	2	2015	F	8/03/2016	Frozen	CDR65ANXX	SQ1038	hiseq
PRJNA859547	B71482	962955	2	2015	F	8/03/2016	Frozen	CDR65ANXX	SQ1037	hiseq
PRJNA859547	B71483	962383	2	2015	F	8/03/2016	Frozen	CDR6TANXX	SQ1020	hiseq
PRJNA859547	B71485	963108	2	2015	F	8/03/2016	Frozen	CDR65ANXX	SQ1037	hiseq
PRJNA859547	B71486	963423	2	2015	F	8/03/2016	Frozen	CDR65ANXX	SQ1038	hiseq
PRJNA859547	B71487	963132	2	2015	F	8/03/2016	Frozen	CDR65ANXX	SQ1037	hiseq
PRJNA859547	B71488	962479	2	2015	F	8/03/2016	Frozen	CDR6TANXX	SQ1020	hiseq
PRJNA859547	B71489	962735	2	2015	F	8/03/2016	Frozen	CDR65ANXX	SQ1036	hiseq
PRJNA859547	B71490	963239	2	2015	F	8/03/2016	Frozen	CDR65ANXX	SQ1037	hiseq
PRJNA859547	B71491	963026	2	2015	F	8/03/2016	Frozen	CDR65ANXX	SQ1037	hiseq
PRJNA859547	B71492	963281	2	2015	F	8/03/2016	Frozen	CDR65ANXX	SQ1037	hiseq
PRJNA859547	B71493	962978	2	2015	F	8/03/2016	Frozen	CDR65ANXX	SQ1037	hiseq
PRJNA859547	B71494	963468	2	2015	F	8/03/2016	Frozen	CDR65ANXX	SQ1038	hiseq
PRJNA859547	B71495	963004	2	2015	F	8/03/2016	Frozen	CDR65ANXX	SQ1037	hiseq
PRJNA859547	B71496	962565	2	2015	F	8/03/2016	Frozen	CDR65ANXX	SQ1036	hiseq
PRJNA859547	B71497	962480	2	2015	F	8/03/2016	Frozen	CDR6TANXX	SQ1020	hiseq
PRJNA859547	B71499	962481	2	2015	F	8/03/2016	Frozen	CDR6TANXX	SQ1020	hiseq
PRJNA859547	B71500	962659	2	2015	F	8/03/2016	Frozen	CDR65ANXX	SQ1036	hiseq
PRJNA859547	B71501	962384	2	2015	F	8/03/2016	Frozen	CDR6TANXX	SQ1020	hiseq
PRJNA859547	B71502	962660	2	2015	F	8/03/2016	Frozen	CDR65ANXX	SQ1036	hiseq
PRJNA859547	B71503	963037	2	2015	F	8/03/2016	Frozen	CDR65ANXX	SQ1037	hiseq
PRJNA859547	B71504	962908	2	2015	F	8/03/2016	Frozen	CDR65ANXX	SQ1036	hiseq
PRJNA859547	B71505	963085	2	2015	F	8/03/2016	Frozen	CDR65ANXX	SQ1037	hiseq
PRJNA859547	B71506	962385	2	2015	F	8/03/2016	Frozen	CDR6TANXX	SQ1020	hiseq
PRJNA859547	B71507	963063	2	2015	F	8/03/2016	Frozen	CDR65ANXX	SQ1037	hiseq
PRJNA859547	B71508	962661	2	2015	F	8/03/2016	Frozen	CDR65ANXX	SQ1036	hiseq
PRJNA859547	B71509	962662	2	2015	F	8/03/2016	Frozen	CDR65ANXX	SQ1036	hiseq
PRJNA859547	B71510	963003	2	2015	F	8/03/2016	Frozen	CDR65ANXX	SQ1037	hiseq
PRJNA859547	B71511	962826	2	2015	F	8/03/2016	Frozen	CDR65ANXX	SQ1036	hiseq
PRJNA859547	B71512	963272	2	2015	F	8/03/2016	Frozen	CDR65ANXX	SQ1037	hiseq
PRJNA859547	B71513	963167	2	2015	F	8/03/2016	Frozen	CDR65ANXX	SQ1037	hiseq
PRJNA859547	B73201	963391	2	2016	F	28/02/2017	Frozen	CDR65ANXX	SQ1038	hiseq
PRJNA859547	B73202	962507	2	2016	F	28/02/2017	Frozen	CDR6TANXX	SQ1020	hiseq
PRJNA859547	B73203	963182	2	2016	F	28/02/2017	Frozen	CDR65ANXX	SQ1037	hiseq
PRJNA859547	B73205	962854	2	2016	F	28/02/2017	Frozen	CDR65ANXX	SQ1036	hiseq
PRJNA859547	B73206	963390	2	2016	F	28/02/2017	Frozen	CDR65ANXX	SQ1038	hiseq
PRJNA859547	B73207	962584	2	2016	F	28/02/2017	Frozen	CDR65ANXX	SQ1036	hiseq
PRJNA859547	B73208	963042	2	2016	F	28/02/2017	Frozen	CDR65ANXX	SQ1037	hiseq
PRJNA859547	B73209	962853	2	2016	F	28/02/2017	Frozen	CDR65ANXX	SQ1036	hiseq
PRJNA859547	B73210	963019	2	2016	F	28/02/2017	Frozen	CDR65ANXX	SQ1037	hiseq
PRJNA859547	B73211	962585	2	2016	F	28/02/2017	Frozen	CDR65ANXX	SQ1036	hiseq
PRJNA859547	B73212	962843	2	2016	F	28/02/2017	Frozen	CDR65ANXX	SQ1036	hiseq
PRJNA859547	B73213	963020	2	2016	F	28/02/2017	Frozen	CDR65ANXX	SQ1037	hiseq
PRJNA859547	B73214	962749	2	2016	F	28/02/2017	Frozen	CDR65ANXX	SQ1036	hiseq
PRJNA859547	B73215	963356	2	2016	F	28/02/2017	Frozen	CDR65ANXX	SQ1038	hiseq
PRJNA859547	B73216	962404	2	2016	F	28/02/2017	Frozen	CDR6TANXX	SQ1020	hiseq
PRJNA859547	B73217	963357	2	2016	F	28/02/2017	Frozen	CDR65ANXX	SQ1038	hiseq
PRJNA859547	B73218	962508	2	2016	F	28/02/2017	Frozen	CDR6TANXX	SQ1020	hiseq
PRJNA859547	B73219	963007	2	2016	F	28/02/2017	Frozen	CDR65ANXX	SQ1037	hiseq
PRJNA859547	B73220	963171	2	2016	F	28/02/2017	Frozen	CDR65ANXX	SQ1037	hiseq
PRJNA859547	B73221	962877	2	2016	F	28/02/2017	Frozen	CDR65ANXX	SQ1036	hiseq
PRJNA859547	B73222	963181	2	2016	F	28/02/2017	Frozen	CDR65ANXX	SQ1037	hiseq
PRJNA859547	B73223	962785	2	2016	F	28/02/2017	Frozen	CDR65ANXX	SQ1036	hiseq
PRJNA859547	B73224	963427	2	2016	F	28/02/2017	Frozen	CDR65ANXX	SQ1038	hiseq
PRJNA859547	B73225	962784	2	2016	F	28/02/2017	Frozen	CDR65ANXX	SQ1036	hiseq
PRJNA859547	B73226	963273	2	2016	F	28/02/2017	Frozen	CDR65ANXX	SQ1037	hiseq
PRJNA859547	B73227	962687	2	2016	F	28/02/2017	Frozen	CDR65ANXX	SQ1036	hiseq
PRJNA859547	B73228	963229	2	2016	F	28/02/2017	Frozen	CDR65ANXX	SQ1037	hiseq
PRJNA859547	B73229	963450	2	2016	F	28/02/2017	Frozen	CDR65ANXX	SQ1038	hiseq
PRJNA859547	B73230	962586	2	2016	F	28/02/2017	Frozen	CDR65ANXX	SQ1036	hiseq
PRJNA859547	B73231	962985	2	2016	F	28/02/2017	Frozen	CDR65ANXX	SQ1037	hiseq
PRJNA859547	B73232	962688	2	2016	F	28/02/2017	Frozen	CDR65ANXX	SQ1036	hiseq
PRJNA859547	B73233	963415	2	2016	F	28/02/2017	Frozen	CDR65ANXX	SQ1038	hiseq
PRJNA859547	B73234	963216	2	2016	F	28/02/2017	Frozen	CDR65ANXX	SQ1037	hiseq
PRJNA859547	B73235	962405	2	2016	F	28/02/2017	Frozen	CDR6TANXX	SQ1020	hiseq
PRJNA859547	B73236	962406	2	2016	F	28/02/2017	Frozen	CDR6TANXX	SQ1020	hiseq
PRJNA859547	B73237	962689	2	2016	F	28/02/2017	Frozen	CDR65ANXX	SQ1036	hiseq
PRJNA859547	B73238	963461	2	2016	F	28/02/2017	Frozen	CDR65ANXX	SQ1038	hiseq
PRJNA859547	B73239	963076	2	2016	F	28/02/2017	Frozen	CDR65ANXX	SQ1037	hiseq
PRJNA859547	B73240	962738	2	2016	F	28/02/2017	Frozen	CDR65ANXX	SQ1036	hiseq
PRJNA859547	B73241	962690	2	2016	F	28/02/2017	Frozen	CDR65ANXX	SQ1036	hiseq
PRJNA859547	B73242	963031	2	2016	F	28/02/2017	Frozen	CDR65ANXX	SQ1037	hiseq
PRJNA859547	B73243	962509	2	2016	F	28/02/2017	Frozen	CDR6TANXX	SQ1020	hiseq
PRJNA859547	B73244	962407	2	2016	F	28/02/2017	Frozen	CDR6TANXX	SQ1020	hiseq
PRJNA859547	B73245	962972	2	2016	F	28/02/2017	Frozen	CDR65ANXX	SQ1037	hiseq
PRJNA859547	B73246	964536	2	2016	F	28/02/2017	Frozen	CDRFRANXX	SQ1048	hiseq
PRJNA859547	B73247	963392	2	2016	F	28/02/2017	Frozen	CDR65ANXX	SQ1038	hiseq
PRJNA859547	B73248	963380	2	2016	F	28/02/2017	Frozen	CDR65ANXX	SQ1038	hiseq
PRJNA859547	B73249	963055	2	2016	F	28/02/2017	Frozen	CDR65ANXX	SQ1037	hiseq
PRJNA859547	B73250	963112	2	2016	F	28/02/2017	Frozen	CDR65ANXX	SQ1037	hiseq
PRJNA859547	B73251	963275	2	2016	F	28/02/2017	Frozen	CDR65ANXX	SQ1037	hiseq
PRJNA859547	B73252	963324	2	2016	F	28/02/2017	Frozen	CDR65ANXX	SQ1038	hiseq
PRJNA859547	B73253	962949	2	2016	F	28/02/2017	Frozen	CDR65ANXX	SQ1037	hiseq
PRJNA859547	B73254	963299	2	2016	F	28/02/2017	Frozen	CDR65ANXX	SQ1038	hiseq
PRJNA859547	B73255	963369	2	2016	F	28/02/2017	Frozen	CDR65ANXX	SQ1038	hiseq
PRJNA859547	B73256	962408	2	2016	F	28/02/2017	Frozen	CDR6TANXX	SQ1020	hiseq
PRJNA859547	B73257	962996	2	2016	F	28/02/2017	Frozen	CDR65ANXX	SQ1037	hiseq
PRJNA859547	B73258	962409	2	2016	F	28/02/2017	Frozen	CDR6TANXX	SQ1020	hiseq
PRJNA859547	B73259	962587	2	2016	F	28/02/2017	Frozen	CDR65ANXX	SQ1036	hiseq
PRJNA859547	B73260	962926	2	2016	F	28/02/2017	Frozen	CDR65ANXX	SQ1037	hiseq
PRJNA859547	B73261	963228	2	2016	F	28/02/2017	Frozen	CDR65ANXX	SQ1037	hiseq
PRJNA859547	B73262	963066	2	2016	F	28/02/2017	Frozen	CDR65ANXX	SQ1037	hiseq
PRJNA859547	B73263	962878	2	2016	F	28/02/2017	Frozen	CDR65ANXX	SQ1036	hiseq
PRJNA859547	B73264	962588	2	2016	F	28/02/2017	Frozen	CDR65ANXX	SQ1036	hiseq
PRJNA859547	B73265	962912	2	2016	F	28/02/2017	Frozen	CDR65ANXX	SQ1036	hiseq
PRJNA859547	B73266	962961	2	2016	F	28/02/2017	Frozen	CDR65ANXX	SQ1037	hiseq
PRJNA859547	B73267	963263	2	2016	F	28/02/2017	Frozen	CDR65ANXX	SQ1037	hiseq
PRJNA859547	B73268	963286	2	2016	F	28/02/2017	Frozen	CDR65ANXX	SQ1037	hiseq
PRJNA859547	B73269	962962	2	2016	F	28/02/2017	Frozen	CDR65ANXX	SQ1037	hiseq
PRJNA859547	B73270	963473	2	2016	F	28/02/2017	Frozen	CDR65ANXX	SQ1038	hiseq
PRJNA859547	B73271	964566	2	2016	F	28/02/2017	Frozen	CDRFRANXX	SQ1048	hiseq
PRJNA859547	B73272	963113	2	2016	F	28/02/2017	Frozen	CDR65ANXX	SQ1037	hiseq
PRJNA859547	B73273	962750	2	2016	F	28/02/2017	Frozen	CDR65ANXX	SQ1036	hiseq
PRJNA859547	B73275	963193	2	2016	F	28/02/2017	Frozen	CDR65ANXX	SQ1037	hiseq
PRJNA859547	B73276	963240	2	2016	F	28/02/2017	Frozen	CDR65ANXX	SQ1037	hiseq
PRJNA859547	B73277	963462	2	2016	F	28/02/2017	Frozen	CDR65ANXX	SQ1038	hiseq
PRJNA859547	B73278	962510	2	2016	F	28/02/2017	Frozen	CDR6TANXX	SQ1020	hiseq
PRJNA859547	B73279	963148	2	2016	F	28/02/2017	Frozen	CDR65ANXX	SQ1037	hiseq
PRJNA859547	B73280	963335	2	2016	F	28/02/2017	Frozen	CDR65ANXX	SQ1038	hiseq
PRJNA859547	B73281	962842	2	2016	F	28/02/2017	Frozen	CDR65ANXX	SQ1036	hiseq
PRJNA859547	B73282	962950	2	2016	F	28/02/2017	Frozen	CDR65ANXX	SQ1037	hiseq
PRJNA859547	B73283	963217	2	2016	F	28/02/2017	Frozen	CDR65ANXX	SQ1037	hiseq
PRJNA859547	B73284	964510	2	2016	F	28/02/2017	Frozen	CDRFRANXX	SQ1048	hiseq
PRJNA859547	B73285	962691	2	2016	F	1/03/2017	Frozen	CDR65ANXX	SQ1036	hiseq
PRJNA859547	B73286	963439	2	2016	F	1/03/2017	Frozen	CDR65ANXX	SQ1038	hiseq
PRJNA859547	B73287	963264	2	2016	F	1/03/2017	Frozen	CDR65ANXX	SQ1037	hiseq
PRJNA859547	B73288	963205	2	2016	F	1/03/2017	Frozen	CDR65ANXX	SQ1037	hiseq
[truncated: 2,586 more rows]
